# Supplementary material for: Review and analysis of the overlapping threats of carbapenem and polymyxin resistant E. coli and Klebsiella in Africa
Source: Antimicrob Resist Infect Control. 2023 Apr 4;12:29. doi: 10.1186/s13756-023-01220-4 (PMC10071777; doi:10.1186/s13756-023-01220-4)
Supplement: Supplementary file 4 — Additional file 4: Study data. [file 13756_2023_1220_MOESM4_ESM.csv]

AUTHOR	REF	LAT	LONG	FACILITY	CITY	PROVINCE_OR_STATE	COUNTRY	REGION	PUB	START	END	DUR	SITE	POP_1	POP_2	POP_3	SUBPOP	AGE_1	AGE_2	AGE_3	SAMPLE_1	SAMPLE_2	DATA_TYPE_1	DATA_TYPE_2	SELECT_ISOLATES	SPECIES	CARB_RESIST	TOTAL	ERTA_R	DORI_R	IMI_R	MERO_R	CARB_NOS	COL_POLYM_B_RESIST	COL_POLYM_B_R	CARB_DENOM_Y_NO	COL_POLYM_B_DENOM_Y_NO	DIM_1	GES	IMI	IMP_unspecified	IMP_1	KPC_unspecified	KPC_2	KPC_3	NDM_unspecified	NDM_1	NDM_4	NDM_5
Aamir et al. 2015	261	30.092017	31.348587	Almaza Hospital	Cairo	Cairo Governorate	Egypt	EMR	2015	2011	2012	12	SINGLE	HC - ACUTE			Sepsis	NEONATE			BLOOD		CLIN LAB			E. coli	R	5			60					N
Aamir et al. 2015	261	30.092017	31.348587	Almaza Hospital	Cairo	Cairo Governorate	Egypt	EMR	2015	2011	2012	12	SINGLE	HC - ACUTE			Sepsis	NEONATE			BLOOD		CLIN LAB			K. pneu	R	4			50					N
Abayneh et al. 2018	306	7.6739	36.8358	Jimma University Specialized Hospital	Jimma	Oromia Region	Ethiopia	AFR	2018	2016	2016	4	SINGLE	COMM			UTI	ADULT	ADOLESCENT		URINE		CASE SERIES			E. coli	S	63			0					Y
Abayneh et al. 2018	306	7.6739	36.8358	Jimma University Specialized Hospital	Jimma	Oromia Region	Ethiopia	AFR	2018	2016	2016	4	SINGLE	COMM			UTI	ADULT	ADOLESCENT		URINE		CASE SERIES			K. pneu	S	11			0					N
Abba et al. 2019	485	7.727904	8.534995	Benue State University Teaching Hospital; Federal Medical Centre; General Hospital; Bishop Murray Medical Centre; Family Support Clinic; Primary Health Care Centre	Makurdi	Benue State	Nigeria	AFR	2019				MULTI	HC - ACUTE	COMM			ALL			MULTI		CLIN LAB			E. coli	R	400			0.5					Y
Abbas et al. 2019	272	30.0444	31.2357	Belquas General Hospital; Mansoura University Hospital	Belqas; Mansoura	Dakahlia Governorate; Mansoura Governorate	Egypt	EMR	2019	2014	2015	12	MULTI	HC - ACUTE				UNK			MULTI		CLIN LAB			E. coli	R	150					1.3			Y					Y						Y
Abbas et al. 2019	272	30.0444	31.2357	Belquas General Hospital; Mansoura University Hospital	Belqas; Mansoura	Dakahlia Governorate; Mansoura Governorate	Egypt	EMR	2019	2014	2015	12	MULTI	HC - ACUTE				UNK			MULTI		CLIN LAB			K. pneu	R	150					10			Y					Y						Y
Abbassi et al. 2008_2	773	36.8065	10.1815	Center of Bone Marrow Transplantation of Tunisia		Tunis Governorate	Tunisia	EMR	2008	1998	2007	106	SINGLE	HC - ACUTE			BMT	UNK			MULTI		CLIN LAB		Enzyme - ESBL+	E. coli	S	2			0					N
Abbassi et al. 2008_2	773	36.8065	10.1815	Center of Bone Marrow Transplantation of Tunisia		Tunis Governorate	Tunisia	EMR	2008	1998	2007	106	SINGLE	HC - ACUTE			BMT	UNK			MULTI		CLIN LAB		Enzyme - ESBL+	K. pneu	S	9			0					N
Abd El-latif et al. 2012	240	30.585012	31.487305	Zagazig University Hospital	Zagazig	Sharqia Governorate	Egypt	EMR	2012	2011	2012	9	SINGLE	HC - ACUTE			VAP	ADULT	ELDERLY		ENDOTRACHEAL		CLIN LAB			K. pneu	S	32			0					Y
Abdallah et al. 2015	155	30.5765	31.5041	El-Ahrar General Hospital	Zagazig	Sharqia Governorate	Egypt	EMR	2015	2013	2013	5	SINGLE	HC - ACUTE				UNK			BLOOD		CLIN LAB			E. coli	S	55			0	0				Y					N		N			N
Abdallah et al. 2015	155	30.5765	31.5041	El-Ahrar General Hospital	Zagazig	Sharqia Governorate	Egypt	EMR	2015	2013	2013	5	SINGLE	HC - ACUTE				UNK			BLOOD		CLIN LAB			K. pneu	S	15			0	0				N					N		N			N
Abdallah et al. 2017	283	30.5765	31.5041	El-Ahrar General Hospital	Zagazig	Sharqia Governorate	Egypt	EMR	2017	2013	2013	5	SINGLE	COMM				UNK			STOOL		CLIN LAB		Enzyme - ESBL+	K. pneu	R	5					100			N					N		N			Y
Abdelaziz et al. 2012	166	30.0444	31.2357	Unspecified	Cairo	Cairo Governorate	Egypt	EMR	2012	2009	2010	12	SINGLE	HC - ACUTE			Cancer - Leukemia	ADULT			BLOOD	RESPIRATORY	CASE SERIES		Drug - Carbapenem - NS/R	K. pneu	R	2			100	100		S	0	N	N		N		N		N
Abdelaziz et al. 2013	177	30.025919	31.230546	National Cancer Institute	Cairo	Cairo Governorate	Egypt	EMR	2013	2009	2010	18	SINGLE	HC - ACUTE			Cancer	ADULT	CHILD		MULTI		CASE SERIES		Drug - Cefotaxime/Ceftazidime - R	E. coli	R	32			3.1	3.1				N			N		N		N			N
Abdelaziz et al. 2013_2	188	30.025919	31.230546	National Cancer Institute	Cairo	Cairo Governorate	Egypt	EMR	2013	2012	2012	1	SINGLE	HC - ACUTE			Cancer	ADULT			GASTRIC FLUID	BLOOD	CASE SERIES		Drug - Carbapenem - NS/R	K. pneu	R	2	100		100	100		S	0	N	N		N		N		N			N	Y
Abdelhamid et al. 2016	206	30.913781	30.32421	Damanhour General Hospital	Damanhour	Beheira Governorate	Egypt	EMR	2016	2013	2014	24	SINGLE	HC - ACUTE			UTI	UNK			URINE		CLIN LAB			E. coli	S	28				0				Y
Abdelkader et al. 2017	207	30.0444	31.2357	Abbassia Fever Hospital; Ain Shams University Hospital; Ain Shams Specialized Hospital	Cairo	Cairo Governorate	Egypt	EMR	2017	2013	2015	24	MULTI	HC - ACUTE			Meningitis	ALL			CSF		CLIN LAB		Drug - MDR	E. coli	S	2				0				N
Abdelkader et al. 2017	207	30.0444	31.2357	Abbassia Fever Hospital; Ain Shams University Hospital; Ain Shams Specialized Hospital	Cairo	Cairo Governorate	Egypt	EMR	2017	2013	2015	24	MULTI	HC - ACUTE			Meningitis	ALL			CSF		CLIN LAB		Drug - MDR	K. pneu	R	4				75				N
Abdel-Moaty et al. 2016	208	30.0444	31.2357	University of Ain Shams Hospital; El-Salam International Hospital; National Cancer Institute; Cairo Lab- Helwan Branch; Shaker Lab - Misr El Gedida Branch	Cairo; Dar el Salam	Cairo Governorate; Sohag Governorate	Egypt	EMR	2016	2012	2012	3	MULTI	HC - ACUTE	COMM			UNK			MULTI		CLIN LAB			E. coli	S	90			0					Y
Abd-Elmonsef et al. 2018	209	30.7865	31.0004	Tanta University Hospital	Tanta	Gharbia Governorate	Egypt	EMR	2018	2015	2016	12	SINGLE	HC - ACUTE			Pneumonia	ADULT			RESPIRATORY		CLIN LAB			E. coli	S	2			0					N
Abd-Elmonsef et al. 2018	209	30.7865	31.0004	Tanta University Hospital	Tanta	Gharbia Governorate	Egypt	EMR	2018	2015	2016	12	SINGLE	HC - ACUTE			Pneumonia	ADULT			RESPIRATORY		CLIN LAB			K. pneu	S	6			0					N
Abdelsalam et al. 2018	210	30.023782	31.207219	Cairo University	Cairo	Cairo Governorate	Egypt	EMR	2018	2016	2016	6	SINGLE	HC - ACUTE			HAP; VAP	ADULT			SPUTUM		CASE SERIES		Drug - Carbapenem - R	K. pneu	R	60					100	R	81.7	N	N
Abderrahim et al. 2017	48	36.9265	7.7525	Annaba University Hospital	Annaba	Annaba Province	Algeria	AFR	2017	2013	2014	1	SINGLE	HC - ACUTE			GBS	ADULT			URINE		CASE SERIES		Drug - Carbapenem - NS/R	K. pneu		2						S	0		N
Abderrahim et al. 2017	48	36.9264	7.7525		Annaba		Algeria	AFR	2017	2014	2014	1	SINGLE	HC - ACUTE				ADULT			URINE		CASE SERIES			K. pneu	R	2	100							N											Y
Abdoulaye et al. 2018	440	13.5116	2.1254	National Hospital of Niamey	Niamey	Niamey Urban Community	Niger	AFR	2018	2015	2016	24	SINGLE	HC - ACUTE				ALL			WOUND		CLIN LAB			E. coli	S	27			0					Y
Abdoulaye et al. 2018	440	13.5116	2.1254	National Hospital of Niamey	Niamey	Niamey Urban Community	Niger	AFR	2018	2015	2016	24	SINGLE	HC - ACUTE				ALL			WOUND		CLIN LAB			E. coli		21						R	19		Y
Abdoulaye et al. 2018	440	13.5116	2.1254	National Hospital of Niamey	Niamey	Niamey Urban Community	Niger	AFR	2018	2015	2016	24	SINGLE	HC - ACUTE				ALL			WOUND		CLIN LAB			K. pneu	S	9			0					N
Abdoulaye et al. 2018	440	13.5116	2.1254	National Hospital of Niamey	Niamey	Niamey Urban Community	Niger	AFR	2018	2015	2016	24	SINGLE	HC - ACUTE				ALL			WOUND		CLIN LAB			K. pneu		4						R	25		N
Abdulall et al. 2018	211	30.0444	31.2357	Dar Al Fouad Hospital	Cairo	Cairo Governorate	Egypt	EMR	2018	2016	2016	12	SINGLE	HC - ACUTE			BSI	UNK			BLOOD		CLIN LAB			E. coli	R	8				14.3		S	0	N	N						N			Y
Abdulall et al. 2018	211	30.0444	31.2357	Dar Al Fouad Hospital	Cairo	Cairo Governorate	Egypt	EMR	2018	2016	2016	12	SINGLE	HC - ACUTE			BSI	UNK			BLOOD		CLIN LAB			K. pneu	R	27				70.4		S	0	Y	Y						Y			Y
Abduo et al. 2016	212	30.0444	31.2357	Unspecified			Egypt	EMR	2016	2014	2015	18	MULTI	HC - ACUTE	COMM		SSI	UNK			WOUND		CASE SERIES			E. coli	R	33					18.2			Y
Abduo et al. 2016	212	30.0444	31.2357	Unspecified			Egypt	EMR	2016	2014	2015	18	MULTI	HC - ACUTE	COMM		SSI	UNK			WOUND		CASE SERIES			K. spp	R	35					71.4			Y
Abe et al. 2019	144	5.42436	-4.015859	Abobo-Avocatier Hospital	Abidjan	Abidjan District	C�te d'Ivoire	AFR	2019	2018	2019	7	SINGLE	HC - ACUTE			UTI	ADULT	ADOLESCENT		URINE		CASE SERIES			E. coli	R	14			7.1					N
Abe et al. 2019	144	5.42436	-4.015859	Abobo-Avocatier Hospital	Abidjan	Abidjan District	C�te d'Ivoire	AFR	2019	2018	2019	7	SINGLE	HC - ACUTE			UTI	ADULT	ADOLESCENT		URINE		CASE SERIES			K. spp	R	8			12.5					N
Abel-Hady et al. 2008	199	31.044594	31.359624	Mansoura University Children's Hospital	Mansoura	Dakahlia Governorate	Egypt	EMR	2008	2005	2006	12	SINGLE	HC - ACUTE			HAI	NEONATE			MULTI		CASE SERIES			K. pneu	S	18			0					N
Abou-Dobara et al. 2010	213	31.0409	31.3785	Mansoura University	Mansoura	Dakahlia Governorate	Egypt	EMR	2010				SINGLE	HC - ACUTE				UNK			URINE		CLIN LAB			E. coli	S	39			0					Y
Abou-Dobara et al. 2010	213	31.0409	31.3785	Mansoura University	Mansoura	Dakahlia Governorate	Egypt	EMR	2010				SINGLE	HC - ACUTE				UNK			URINE		CLIN LAB			K. pneu	S	22			0					Y
Abubakar et al. 2009	496	9.194928	12.488907	Specialist Hospital	Yola	Adamawa State	Nigeria	AFR	2009	2007	2009	30	SINGLE	HC - ACUTE	COMM		UTI	UNK			URINE		CLIN LAB			E. coli		568						R	65.5		Y
Abubakar et al. 2009	496	9.194928	12.488907	Specialist Hospital	Yola	Adamawa State	Nigeria	AFR	2009	2007	2009	30	SINGLE	HC - ACUTE	COMM		UTI	UNK			URINE		CLIN LAB			K. pneu		402						R	50		Y
Abubaker et al. 2015	373	32.765616	12.740727	Zawiya Teaching Hospital	Zawiya	Zawiya District	Libya	EMR	2015	2012	2013	8	SINGLE	HC - ACUTE	COMM		UTI	ALL			URINE		CLIN LAB			E. coli	R	208			0.5	0.5				Y
Abubaker et al. 2015	373	32.765616	12.740727	Zawiya Teaching Hospital	Zawiya	Zawiya District	Libya	EMR	2015	2012	2013	8	SINGLE	HC - ACUTE	COMM		UTI	ALL			URINE		CLIN LAB			K. spp	R	69			5.8	4.3				Y
Achour et al. 2009	774	36.8065	10.1815	Military Hospital	Tunis	Tunis Governorate	Tunisia	EMR	2009	2004	2004	1	SINGLE	HC - ACUTE				UNK			UNK		CLIN LAB		Enzyme - ESBL+	K. pneu	S	1			0					N
Adam et al. 2018	668	15.5007	32.5599	Unspecified		Khartoum State	Sudan	EMR	2018	2015	2016	24	MULTI	HC - ACUTE				ALL			MULTI		CLIN LAB			E. coli	R	71					36.6	R		Y	N				Y					Y
Adam et al. 2018	668	15.5007	32.5599	Unspecified		Khartoum State	Sudan	EMR	2018	2015	2016	24	MULTI	HC - ACUTE				ALL			MULTI		CLIN LAB			K. pneu	R	50					58	R		Y	N				Y					Y
Adegoke et al. 2010	507	5.0114	7.861041	University of Uyo Teaching Hospital	Uyo	Akwa Ibom State	Nigeria	AFR	2010				SINGLE	HC - ACUTE			SSI	ADULT			WOUND		CLIN LAB			E. coli		12						R	20		Y
Adegoke et al. 2010	507	5.0114	7.861041	University of Uyo Teaching Hospital	Uyo	Akwa Ibom State	Nigeria	AFR	2010				SINGLE	HC - ACUTE			SSI	ADULT			WOUND		CLIN LAB			K. oxy		8						R	95		N
Adegoke et al. 2011	518	5.037246	7.912814	Life Link Medical Laboratory; Our Lady of Lourdes Maternity and Infirmary; Standard Medical Laboratory	Uyo	Akwa Ibom State	Nigeria	AFR	2011	2009	2009	12	MULTI	HC - ACUTE				ADULT	CHILD		VAGINAL		CASE SERIES			E. coli		29						R	60		Y
Agabou et al. 2016	49	36.3601	6.6424		Constantine		Algeria	AFR	2016	2011	2012	22	MULTI	HC - ACUTE	COMM		Workers - Animals/Animal Products	ADULT			MULTI		CLIN LAB	SURVEILLANCE		E. coli	R	164	0.6		0	0				Y
Agabou et al. 2016	49	36.3601	6.6424	Military Hospital of Constantine	Constantine	Constantine Province	Algeria	AFR	2016	2011	2012	22	MULTI	HC - ACUTE	COMM		Workers - Animals/Animal Products	ADULT			MULTI		CLIN LAB	SURVEILLANCE		E. coli		164						S	0		Y
Belbel et al. 2018	50	36.9265	7.7525	Ibn Rochd Hospital	Annaba	Annaba Province	Algeria	AFR	2018	2017	2017	3	SINGLE	HC - ACUTE				UNK			PUS	URINE	OUTBREAK		Drug - Carbapenem - R	K. pneu	R	8	87.5					R	25	N	N				N		N			N
Bentroki et al. 2012	51	36.459	7.4327		Guelma		Algeria	AFR	2012	2007	2011	40	SINGLE	COMM				ALL			URINE		CLIN LAB			E. coli	S	786			0					Y
Bentroki et al. 2012	51	36.459	7.4327		Guelma		Algeria	AFR	2012	2007	2011	40	SINGLE	COMM				ALL			URINE		CLIN LAB			K. spp	S	160			0					Y
Agabou et al. 2014	60	36.3601	6.6424		Constantine		Algeria	AFR	2014	2011	2012	21	SINGLE	HC - ACUTE	COMM			ALL			MULTI		CLIN LAB			E. coli	R									N
Berrazeg et al. 2013	52	34.8884	-1.318		Tlemcen		Algeria	AFR	2013	2008	2011	30	SINGLE	HC - ACUTE				UNK			MULTI		CLIN LAB			K. pneu	S	221			0					Y
Berrazeg et al. 2013	52	36.73538256	3.087107428	Unspecified	Tlemcen, Sidi Bel Abbes and Oran Hospitals	Tlemcen Province; Sidi Bel Abbes Province; Oran Province	Algeria	AFR	2013	2008	2011	30	SINGLE	HC - ACUTE				UNK			MULTI		CLIN LAB			K. pneu		221						S	0		Y
Berrazeg et al. 2016	53	35.212678	-0.626244	Sidi Belabess University Hospital	Sidi Bel Abb�s	Sidi Bel Abb�s Province	Algeria	AFR	2016	2011	2011	1	SINGLE	HC - ACUTE			Trauma	ADULT			URINE		CASE SERIES		Drug - Colistin - R	E. coli		6						R	100		N
Adekunle et al. 2019	529	7.78139	4.538584	Onward Hospital; Primary Health Centre Atelewo	Osogbo	Osun State	Nigeria	AFR	2019	2018	2018	7	SINGLE	HC - ACUTE	COMM		Pregnant; Colonized; UTI	ADULT			URINE		CASE SERIES			E. coli	R	10				100				N
Betitra et al. 2014	54	36.7508	5.0567		Bejaia		Algeria	AFR	2014	2010	2011	15	SINGLE	COMM				UNK			URINE		CLIN LAB			E. coli	S	30			0					Y
Aggoune et al. 2014	71	36.7537	3.0587		Algiers		Algeria	AFR	2014	2011	2011	1	SINGLE	HC - ACUTE				INFANT	CHILD		BLOOD		CLIN LAB		Drug - MDR	K. pneu	R	1	100		100					N
Cuzon et al. 2015	55	36.3601	6.6424		Constantine		Algeria	AFR	2015	2014	2014	3	SINGLE	HC - ACUTE				ALL			MULTI		OUTBREAK			K. pneu	R	3	100		100	100				N
Cuzon et al. 2015	55	36.3601	6.6424	Regional Military Hospital of Constantine	Constantine	Constantine Province	Algeria	AFR	2015	2014	2014	2	SINGLE	HC - ACUTE				ADULT	CHILD		BLOOD	URINE	OUTBREAK		Drug - MDR	K. pneu		3						S	0		N
Epelboin et al. 2015	56	36.734012	3.090836	Sorbonne Universites			Algeria	AFR	2015	2012	2013	12	SINGLE	COMM			Traveler	ADULT			MULTI		SURVEILLANCE		Drug - MDR	E. coli	S	1			0					N
Epelboin et al. 2015	56	36.734012	3.090836	Sorbonne Universites			Algeria	AFR	2015	2012	2013	12	SINGLE	COMM			Traveler	ADULT			BLOOD		CASE SERIES		Drug - MDR	K. pneu	S	1			0					N
Epelboin et al. 2015	56	14.720312	-17.470635	Sorbonne Universites			Senegal	AFR	2015	2012	2013	12	SINGLE	COMM			Traveler	ADULT			STOOL		SURVEILLANCE		Drug - MDR	E. coli	S	2			0					N
Epelboin et al. 2015	56	-6.165614	39.202517	Sorbonne Universites			Tanzania	AFR	2015	2012	2013	12	SINGLE	COMM			Traveler	ADULT			STOOL		SURVEILLANCE		Drug - MDR	E. coli	S	1			0					N
Gauthier et al. 2018_2	57	36.734012	3.090836	French National Reference Centre			Algeria	AFR	2018	2012	2013	24	UNK	HC - ACUTE	COMM		Traveler	UNK			MULTI		CLIN LAB		Gene - Carbapenemase+	E. coli	R	8								N									N		N	N	N
Gauthier et al. 2018_2	57	12.142698	15.061983	French National Reference Centre			Chad	AFR	2018	2012	2013	24	UNK	HC - ACUTE	COMM		Traveler	UNK			MULTI		CLIN LAB		Gene - Carbapenemase+	E. coli	R	1								N									N		N	N	N
Gauthier et al. 2018_2	57	11.574549	43.143934	French National Reference Centre			Djibouti	EMR	2018	2012	2013	24	UNK	HC - ACUTE	COMM		Traveler	UNK			MULTI		CLIN LAB		Gene - Carbapenemase+	E. coli	R	1								N									N		N	N	N
Gauthier et al. 2018_2	57	30.0444	31.2357	French National Reference Centre			Egypt	EMR	2018	2012	2013	24	UNK	HC - ACUTE	COMM		Traveler	UNK			MULTI		CLIN LAB		Gene - Carbapenemase+	E. coli	R	2								N									N		N	N	N
Gauthier et al. 2018_2	57	32.8872	13.1913	French National Reference Centre			Libya	EMR	2018	2012	2013	24	UNK	HC - ACUTE	COMM		Traveler	UNK			MULTI		CLIN LAB		Gene - Carbapenemase+	E. coli	R	2								N									N		N	N	N
Gauthier et al. 2018_2	57	12.637681	-8.003077	French National Reference Centre			Mali	AFR	2018	2012	2013	24	UNK	HC - ACUTE	COMM		Traveler	UNK			MULTI		CLIN LAB		Gene - Carbapenemase+	E. coli	R	1								N									N		N	Y	N
Gauthier et al. 2018_2	57	-20.157551	57.499297	French National Reference Centre			Mauritius	AFR	2018	2012	2013	24	UNK	HC - ACUTE	COMM		Traveler	UNK			MULTI		CLIN LAB		Gene - Carbapenemase+	E. coli	R	1								N									N		N	N	N
Gauthier et al. 2018_2	57	31.6295	-7.9811	French National Reference Centre			Morocco	EMR	2018	2012	2013	24	UNK	HC - ACUTE	COMM		Traveler	UNK			MULTI		CLIN LAB		Gene - Carbapenemase+	E. coli	R	9								N									N		N	N	N
Gauthier et al. 2018_2	57	13.5116	2.1254	French National Reference Centre			Niger	AFR	2018	2012	2013	24	UNK	HC - ACUTE	COMM		Traveler	UNK			MULTI		CLIN LAB		Gene - Carbapenemase+	E. coli	R	1								N									N		N	N	N
Adenipekun et al. 2016	540	6.5244	3.3792		Lagos	Lagos	Nigeria	AFR	2016	2012	2013	7	MULTI	COMM			Workers - Animals/Animal Products	UNK			URINE	STOOL	SURVEILLANCE			E. coli	R	247	1.2			1.6				Y
Gharout-Sait et al. 2012	58	36.7508	5.0567		Bejaia		Algeria	AFR	2012	2007	2009	25	SINGLE	COMM				UNK			URINE		CLIN LAB		Enzyme - ESBL+	E. coli	S	13			0					N
Gharout-Sait et al. 2012	58	36.7508	5.0567		Bejaia		Algeria	AFR	2012	2007	2009	25	SINGLE	COMM				UNK			URINE		CLIN LAB			K. pneu	S	17			0					N
Aggoune et al. 2018	82	36.734012	3.090836	University Hospital; Central Hospital of the Army; Central University Hospital; Regional Military Hospital University		Algiers Province; Blida Province; Tizi Ouzou Province; Oran Province; Constantine Province	Algeria	AFR	2018	2012	2015	48	MULTI	HC - ACUTE				UNK			MULTI		CLIN LAB		Drug - Ertapenem - NS/R	E. coli	R	5	80		0	20				N					N		N			N
Aggoune et al. 2018	82	36.734012	3.090836	University Hospital; Central Hospital of the Army; Central University Hospital; Regional Military Hospital University		Algiers Province; Blida Province; Tizi Ouzou Province; Oran Province; Constantine Province	Algeria	AFR	2018	2012	2015	48	MULTI	HC - ACUTE				UNK			MULTI		CLIN LAB		Drug - Ertapenem - NS/R	K. pneu	R	47	100		40.4	46.8				N					N		N			Y
Gharout-Sait et al. 2015	59	36.7508	5.0567		Bejaia		Algeria	AFR	2015	2005	2010	60	SINGLE	HC - ACUTE	COMM			UNK			MULTI		CLIN LAB			E. coli	S	551			0					Y
Gharout-Sait et al. 2015	59	36.7508	5.0567		Bejaia		Algeria	AFR	2015	2005	2010	60	SINGLE	HC - ACUTE	COMM			UNK			MULTI		CLIN LAB			K. pneu	S	221			0					Y
Hecini-Hannachi et al. 2016	61	36.376652	6.618362	University Hospital of Constantine	Constantine	Constantine Province	Algeria	AFR	2016	2011	2015	60	SINGLE	HC - ACUTE				UNK			MULTI		CLIN LAB			E. coli	S	326			0			S	0	Y	Y
Hecini-Hannachi et al. 2016	61	36.376652	6.618362	University Hospital of Constantine	Constantine	Constantine Province	Algeria	AFR	2016	2011	2015	60	SINGLE	HC - ACUTE				UNK			MULTI		CLIN LAB			K. pneu	R	608			2.3			S	0	Y	Y
Iabadenea et al. 2009	62	36.7537	3.0587		Algiers		Algeria	AFR	2009	2003	2007	52	SINGLE	HC - ACUTE				UNK			MULTI		CLIN LAB			E. coli	S	223			0					Y
Iabadenea et al. 2009	62	36.7537	3.0587		Algiers		Algeria	AFR	2009	2003	2007	52	SINGLE	HC - ACUTE				UNK			MULTI		CLIN LAB			K. pneu	S	112			0					Y
Ahmed et al. 2012	93	34.8884	-1.318		Tlemcen		Algeria	AFR	2012	2008	2008	1	SINGLE	HC - ACUTE				UNK			MULTI		CLIN LAB			E. coli	S	4			0					N
Ahmed et al. 2012	93	34.8884	-1.318		Tlemcen		Algeria	AFR	2012	2008	2008	1	SINGLE	HC - ACUTE				UNK			MULTI		CLIN LAB			K. pneu	S	4			0					N
Labid et al. 2014	63	36.473402	7.438013	Pediatric Hospital of Annaba	Annaba	Annaba Province	Algeria	AFR	2014	2010	2011	17	SINGLE	HC - ACUTE			Septic	CHILD			BLOOD		CASE SERIES			E. coli	S	3			0					N
Labid et al. 2014	63	36.473402	7.438013	Pediatric Hospital of Annaba	Annaba	Annaba Province	Algeria	AFR	2014	2010	2011	17	SINGLE	HC - ACUTE			Septic	CHILD			BLOOD		CASE SERIES			K. pneu	S	24			0					Y
Lagha et al. 2014	64	33.807706	2.866574	Ahemida Ben Adjila Hospital	Laghouat	Laghouat Province	Algeria	AFR	2014	2010	2012	36	SINGLE	HC - ACUTE				UNK			MULTI		CLIN LAB		Enzyme - ESBL+	K. pneu	S	9			0			S	0	N	N
Adeyankinnu et al. 2014	551	7.1453	3.359		Abeokuta Township	Ogun State	Nigeria	AFR	2014	2012	2013	6	MULTI	HC - ACUTE				ALL			MULTI		CLIN LAB			E. coli	S	135			0					Y
Adeyankinnu et al. 2014	551	7.1453	3.359		Abeokuta Township	Ogun State	Nigeria	AFR	2014	2012	2013	6	MULTI	HC - ACUTE				ALL			MULTI		CLIN LAB			K. pneu	S	62			0					Y
Lagha et al. 2016	65	33.807002	2.860611	Laghouat Hospital	Laghouat	Laghouat Province	Algeria	AFR	2016	2010	2012	36	SINGLE	HC - ACUTE				ALL			MULTI		CLIN LAB		Enzyme - ESBL+	E. coli	S	13			0			S	0	N	Y
Loucif et al. 2018	66	35.561	6.1739	Medical Analysis Laboratory	Batna	Batna Province	Algeria	AFR	2018	2017	2017	1	SINGLE	COMM			UTI	ADULT			URINE		CLIN LAB		Drug - Ertapenem - R	K. pneu	R	1	100		0			S	0	N	N				N		N			N
Loucif et al. 2016	67	35.556	6.1741		Batna		Algeria	AFR	2016	2014	2015	8	SINGLE	HC - ACUTE				UNK			MULTI		OUTBREAK		Drug - Ertapenem - R	K. pneu	R	7	100		100					N
Loucif et al. 2016	67	35.561	6.1739	Batna University Hospital	Batna	Batna Province	Algeria	AFR	2016	2014	2015	9	SINGLE	HC - ACUTE				UNK			MULTI		OUTBREAK		Drug - MDR; Ertapenem - R	K. pneu		7						S	0		N
Aouf et al. 2017	94	36.780299	2.981398	University Hospital Centre of Benimessous	Beni Messous	Algiers Province	Algeria	AFR	2017	2010	2013	28	SINGLE	HC - ACUTE	COMM			UNK			URINE		CLIN LAB			E. coli	S	1184			0			S	0	Y	Y
Aouf et al. 2017	94	36.780299	2.981398	University Hospital Centre of Benimessous	Beni Messous	Algiers Province	Algeria	AFR	2017	2010	2013	28	SINGLE	HC - ACUTE	COMM			UNK			URINE		CLIN LAB			K. pneu	S	213			0			S	0	Y	Y
Ayad et al. 2016	95	36.734012	3.090836	Tlemcen Hospital; Sidi bel Abbes Hospital; Oran Hospital		Tlemcen Province; Sidi Bel Abb�s Province; Oran Province	Algeria	AFR	2016	2009	2012	42	MULTI	HC - ACUTE				UNK			MULTI		CLIN LAB		Enzyme - ESBL+	E. coli	S	67	0		0			S	0	Y	Y
Adolf et al. 1997	711	33.8076	10.8451	Unspecified	Djerba	Southeast Region	Tunisia	EMR	1997	1996	1996	1	SINGLE	HC - ACUTE			Trauma	ADULT			BLOOD		CASE SERIES			E. coli	S	1			0	0				N
Bakour et al. 2015	96	36.1969	5.4151	Setif University Hospital	Setif	Setif Province	Algeria	AFR	2014	2013	2013	1	SINGLE	HC - ACUTE			Meningitis	INFANT			CSF		CASE SERIES		Drug - Carbapenem - R	K. pneu		1						S	0		N
Bakour et al. 2015	96	36.1969	5.4151		Setif		Algeria	AFR	2015	2013	2013	1	SINGLE	HC - ACUTE				INFANT			CSF		CASE SERIES			K. pneu	R	1			100					N									Y
Aduda et al. 2013	357	-1.279057	36.816311	University of Nairobi Laboratory		Garissa District	Kenya	AFR	2013	2010	2010	7	MULTI	COMM			Students; COM	CHILD			EAR		CLIN LAB			E. coli		2						R	100		N
Belbel et al. 2014	97	36.9264	7.7525		Annaba		Algeria	AFR	2014	2010	2011		SINGLE	HC - ACUTE				CHILD	ADOLESCENT		MULTI		CLIN LAB			K. pneu	S	80			0					Y
Belbel et al. 2014	97	36.91435564	7.74274613	Unspecified	Annaba	Annaba Province	Algeria	AFR	2014	2010	2011	24	MULTI	HC - ACUTE				ALL			MULTI		CLIN LAB			K. pneu		80						S	0		Y
Agaba et al. 2017	783	0.345301	32.584359	Mulago National Referral Hospital; International Hospital Kampala	Kampala	Kampala District	Uganda	AFR	2017	2013	2014	15	MULTI	HC - ACUTE				ADULT			MULTI		CASE SERIES			E. coli	S	6			0					N
Agaba et al. 2017	783	0.345301	32.584359	Mulago National Referral Hospital; International Hospital Kampala	Kampala	Kampala District	Uganda	AFR	2017	2013	2014	15	MULTI	HC - ACUTE				ADULT			MULTI		CASE SERIES			K. pneu	R	16			18.8	100				N
Kieffer et al. 2016	98	-8.8535	13.144		Luanda		Angola	AFR	2016	2015	2015	1	SINGLE	HC - ACUTE	COMM			INFANT	CHILD	ADOLESCENT	STOOL		CLIN LAB		Drug - Carbapenem - R	E. coli	R	29			13.8	13.8				N											Y
Kieffer et al. 2016	98	-8.8535	13.144		Luanda		Angola	AFR	2016	2015	2015	1	SINGLE	HC - ACUTE	COMM			INFANT	CHILD	ADOLESCENT	STOOL		CLIN LAB		Drug - Carbapenem - R	K. pneu	R	25			32	32				N											Y
Ahoyo et al. 2007	100						Benin	AFR	2007	2005	2005	6	SINGLE	HC - ACUTE				ADULT			MULTI		CLIN LAB			E. coli	R	189			3.7					Y
Anago et al. 2015	102	6.3703	2.3912		Cotonou		Benin	AFR	2015	2012	2013	7	MULTI	HC - ACUTE				UNK			MULTI		CLIN LAB			E. coli	R	84			3.6					Y
Dougnon et al. 2019	103	6.370254	2.390856	Centre Hospitalier et Universitaire de la Mere et de l'Enfant Lagune	Cotonou	Littoral Department	Benin	AFR	2019	2018	2018	4	SINGLE	HC - ACUTE			Pregnant - Caesarean Section; CVC	ADULT	CHILD		WOUND	CATHETER	CLIN LAB			E. coli	S	5	0		0			S	0	N	N
Dougnon et al. 2019	103	6.370254	2.390856	Centre Hospitalier et Universitaire de la Mere et de l'Enfant Lagune	Cotonou	Littoral Department	Benin	AFR	2019	2018	2018	4	SINGLE	HC - ACUTE			Pregnant - Caesarean Section; CVC	ADULT	CHILD		WOUND	CATHETER	CLIN LAB			K. pneu	S	10	0		0			S	0	N	Y
Koudokpon et al. 2018	104	6.370254	2.390856	Bethesda Hospital; Zonal Hospital of Menontin; Regional Hospital of Oueme-Plateau	Cotonou; Porto-Novo	Littoral Department; Ou�m� Province	Benin	AFR	2018	2015	2015	3	MULTI	HC - ACUTE			Genital Infection; UTI	ADULT			URINE	CERVICOVAGINAL	CLIN LAB			E. coli	R	92	8		0			S	0	Y	Y
Koudokpon et al. 2018	104	6.370254	2.390856	Bethesda Hospital; Zonal Hospital of Menontin; Regional Hospital of Oueme-Plateau	Cotonou; Porto-Novo	Littoral Department; Ou�m� Province	Benin	AFR	2018	2015	2015	3	MULTI	HC - ACUTE			Genital Infection; UTI	ADULT			URINE	CERVICOVAGINAL	CLIN LAB			K. pneu	R	41	2		0			S	0	Y	Y
Amana et al. 2019	107	12.366756	-1.4953	Saint Camille Hospital Center	Ouagadougou	Centre Region	Burkina Faso	AFR	2019	2018	2018	2	SINGLE	HC - ACUTE				ALL			MULTI		CLIN LAB		Drug - Cefotaxime/Ceftriaxone/Ceftazidime/Aztreonam - R	E. coli	R	21								N			Y
Amana et al. 2019	107	12.366756	-1.4953	Saint Camille Hospital Center	Ouagadougou	Centre Region	Burkina Faso	AFR	2019	2018	2018	2	SINGLE	HC - ACUTE				ALL			MULTI		CLIN LAB		Drug - Cefotaxime/Ceftriaxone/Ceftazidime/Aztreonam - R	K. pneu		18								N			N
Agyekum et al. 2015	323	6.6666	-1.6163		Kumasi		Ghana	AFR	2015	2013	2013	2	SINGLE	HC - ACUTE				ALL			MULTI		CLIN LAB			E. coli	S	58					0			Y
Agyekum et al. 2015	323	6.6666	-1.6163		Kumasi		Ghana	AFR	2015	2013	2013	2	SINGLE	HC - ACUTE				ALL			MULTI		CLIN LAB			K. pneu	S	43					0			Y
Agyepong et al. 2018	330	6.6666	-1.6163	Komfo Anokye Teaching Hospital	Kumasi	Ashanti Region	Ghana	AFR	2018	2015	2015	7	SINGLE	HC - ACUTE	COMM			ALL			MULTI		CLIN LAB			E. coli	S	49	0		0	0		R	6.1	Y	Y
Agyepong et al. 2018	330	6.6666	-1.6163	Komfo Anokye Teaching Hospital	Kumasi	Ashanti Region	Ghana	AFR	2018	2015	2015	7	SINGLE	HC - ACUTE	COMM			ALL			MULTI		CLIN LAB			K. pneu	S	38	0		0	0		R	13.2	Y	Y
Frida et al. 2019	114	12.366756	-1.4953	Saint Camille Hospital of Ouagadougou	Ouagadougou	Centre Region	Burkina Faso	AFR	2019	2015	2018	49	SINGLE	HC - ACUTE			Vaginal Infection	ADULT	CHILD		VAGINAL		CASE SERIES			E. coli		205						R	10		Y
Guira et al. 2015	115	12.384805	-1.506935	Centre Hospitalier Universitaire Yalgado-Oue ?draogo	Ouagadougou	Centre Region	Burkina Faso	AFR	2015	2011	2012	12	SINGLE	HC - ACUTE	COMM		DFU	ADULT			WOUND		CLIN LAB			E. coli	S	1			0					N
Guira et al. 2015	115	12.384805	-1.506935	Centre Hospitalier Universitaire Yalgado-Oue ?draogo	Ouagadougou	Centre Region	Burkina Faso	AFR	2015	2011	2012	12	SINGLE	HC - ACUTE	COMM		DFU	ADULT			WOUND		CLIN LAB			K. spp	S	4			0					N
Guiral et al. 2019	116	12.3714	-1.5197	Unspecified			Burkina Faso	AFR	2019	2011	2017	84	SINGLE	COMM			Traveler	UNK			STOOL		CLIN LAB		Enzyme - ESBL+	E. coli	S	3			0					N
Guiral et al. 2019	116	3.848	11.5021	Unspecified			Cameroon	AFR	2019	2011	2017	84	SINGLE	COMM			Traveler	UNK			STOOL		CLIN LAB		Enzyme - ESBL+	E. coli	S	3			0					N
Guiral et al. 2019	116	14.932796	-23.513768	Unspecified			Cape Verde	AFR	2019	2011	2017	84	SINGLE	COMM			Traveler	UNK			STOOL		CLIN LAB		Enzyme - ESBL+	E. coli	S	1			0					N
Guiral et al. 2019	116	12.142698	15.061983	Unspecified			Chad	AFR	2019	2011	2017	84	SINGLE	COMM			Traveler	UNK			STOOL		CLIN LAB		Enzyme - ESBL+	E. coli	S	1			0					N
Guiral et al. 2019	116	30.0444	31.2357	Unspecified			Egypt	EMR	2019	2011	2017	84	SINGLE	COMM			Traveler	UNK			STOOL		CLIN LAB		Enzyme - ESBL+	E. coli	S	1			0					N
Guiral et al. 2019	116	5.603164	-0.187286	Unspecified			Ghana	AFR	2019	2011	2017	84	SINGLE	COMM			Traveler	UNK			STOOL		CLIN LAB		Enzyme - ESBL+	E. coli	S	1			0					N
Guiral et al. 2019	116	9.639613	-13.580031	Unspecified			Guinea	AFR	2019	2011	2017	84	SINGLE	COMM			Traveler	UNK			STOOL		CLIN LAB		Enzyme - ESBL+	E. coli	S	1			0					N
Guiral et al. 2019	116	-1.2921	36.8219	Unspecified			Kenya	AFR	2019	2011	2017	84	SINGLE	COMM			Traveler	UNK			STOOL		CLIN LAB		Enzyme - ESBL+	E. coli	S	3			0					N
Guiral et al. 2019	116	-18.875931	47.516622	Unspecified			Madagascar	AFR	2019	2011	2017	84	SINGLE	COMM			Traveler	UNK			STOOL		CLIN LAB		Enzyme - ESBL+	E. coli	S	1			0					N
Guiral et al. 2019	116	31.6295	-7.9811	Unspecified			Morocco	EMR	2019	2011	2017	84	SINGLE	COMM			Traveler	UNK			STOOL		CLIN LAB		Enzyme - ESBL+	E. coli	S	4			0					N
Guiral et al. 2019	116	-25.970959	32.571542	Unspecified			Mozambique	AFR	2019	2011	2017	84	SINGLE	COMM			Traveler	UNK			STOOL		CLIN LAB		Enzyme - ESBL+	E. coli	S	1			0					N
Guiral et al. 2019	116	7.146967	3.36572	Unspecified			Nigeria	AFR	2019	2011	2017	84	SINGLE	COMM			Traveler	UNK			STOOL		CLIN LAB		Enzyme - ESBL+	E. coli	S	1			0					N
Guiral et al. 2019	116	14.720312	-17.470635	Unspecified			Senegal	AFR	2019	2011	2017	84	SINGLE	COMM			Traveler	UNK			STOOL		CLIN LAB		Enzyme - ESBL+	E. coli	S	1			0					N
Guiral et al. 2019	116	8.465879	-13.233212	Unspecified			Sierra Leone	AFR	2019	2011	2017	84	SINGLE	COMM			Traveler	UNK			STOOL		CLIN LAB		Enzyme - ESBL+	E. coli	S	1			0					N
Guiral et al. 2019	116	15.5007	32.5599	Unspecified			Sudan	EMR	2019	2011	2017	84	SINGLE	COMM			Traveler	UNK			STOOL		CLIN LAB		Enzyme - ESBL+	E. coli	S	1			0					N
Guiral et al. 2019	116	-6.165614	39.202517	Unspecified			Tanzania	AFR	2019	2011	2017	84	SINGLE	COMM			Traveler	UNK			STOOL		CLIN LAB		Enzyme - ESBL+	E. coli	S	1			0					N
Guiral et al. 2019	116	6.1256	1.2254	Unspecified			Togo	AFR	2019	2011	2017	84	SINGLE	COMM			Traveler	UNK			STOOL		CLIN LAB		Enzyme - ESBL+	E. coli	S	2			0					N
Guiral et al. 2019	116	-17.8277	31.038307	Unspecified			Zimbabwe	AFR	2019	2011	2017	84	SINGLE	COMM			Traveler	UNK			STOOL		CLIN LAB		Enzyme - ESBL+	E. coli	S	1			0					N
Ahoyo et al. 2014	101						Benin	AFR	2014	2012	2012	1	MULTI	HC - ACUTE				ALL			MULTI		CLIN LAB			E. coli	S	221			0					Y
Konate et al. 2017	117	12.3714	-1.5197	Centre Medical avec Antenne Chirurgicale Paul VI; CMA of Schiphra	Ouagadougou	Centre Region	Burkina Faso	AFR	2017	2013	2015	27	SINGLE	HC - ACUTE	COMM		Diarrhea	CHILD			STOOL		CLIN LAB			E. coli	R	31			16.1			R	61.3	Y	Y
Kpoda et al. 2017_2	118	12.3714	-1.5197	Yalgado Ouedraogo University Hospital Center; Charles de Gaulle Pediatric Hospital Center; Saint Camille Hospital; National Public Health Laboratory	Ouagadougou	Centre Region	Burkina Faso	AFR	2017	2014	2015	12	MULTI	HC - ACUTE	COMM			CHILD	ADULT		MULTI		CLIN LAB			E. coli	S	296			0					Y
Kpoda et al. 2017_2	118	12.3714	-1.5197	Yalgado Ouedraogo University Hospital Center; Charles de Gaulle Pediatric Hospital Center; Saint Camille Hospital; National Public Health Laboratory	Ouagadougou	Centre Region	Burkina Faso	AFR	2017	2014	2015	12	MULTI	HC - ACUTE	COMM			CHILD	ADULT		MULTI		CLIN LAB			K. spp	S	109			0					Y
Amana et al. 2014	120	12.375278	-1.471705	University Hospital Complex Paediatric Charles De Gaulle	Ouagadougou	Centre Region	Burkina Faso	AFR	2014	2010	2012	21	SINGLE	HC - ACUTE				CHILD			URINE		CLIN LAB			K. oxy	S	1			0					N
Amana et al. 2014	120	12.375278	-1.471705	University Hospital Complex Paediatric Charles De Gaulle	Ouagadougou	Centre Region	Burkina Faso	AFR	2014	2010	2012	21	SINGLE	HC - ACUTE				CHILD			URINE		CLIN LAB			K. pneu	S	7			0					N
Amana et al. 2014	120	12.375278	-1.471705	University Hospital Complex Paediatric Charles De Gaulle	Ouagadougou	Centre Region	Burkina Faso	AFR	2014	2010	2012	21	SINGLE	HC - ACUTE				CHILD			URINE		CLIN LAB			K. spp	S	2			0					N
Ateudjieu et al. 2018	122	12.0871	15.0148	Kousseri Regional Hospital Annex	Kousseri	Far North Province	Cameroon	AFR	2018	2015	2015	4	SINGLE	HC - ACUTE				ALL			STOOL		CASE SERIES			E. coli	R	30			16.7			R	100	Y	Y
Ahmed et al. 2014	379	32.8872	13.1913	Al-Shafa Private Clinic; Zliten City Central Hospital; Alkhomes City Central Hospital			Libya	EMR	2014	2001	2007	15	MULTI	COMM			Diarrhea	CHILD			STOOL		CLIN LAB			E. coli	S	134			0					N
Lonchel et al. 2013	123	7.339527	13.566291	Yaounde Central Hospital; Ngaoundre Protestant Hospital; Ngaoundere Regional Hospital	Ngaoundere	Adamwa Region	Cameroon	AFR	2013	2009	2009	3	MULTI	HC - ACUTE				ADULT			STOOL		CASE SERIES		Enzyme - ESBL+	E. coli	S	34				0				Y
Lonchel et al. 2013	123	7.339527	13.566291	Yaounde Central Hospital; Ngaoundre Protestant Hospital; Ngaoundere Regional Hospital	Ngaoundere	Adamwa Region	Cameroon	AFR	2013	2009	2009	3	MULTI	HC - ACUTE				ADULT			STOOL		CASE SERIES		Enzyme - ESBL+	K. pneu	S	28				0				Y
Ahmed et al. 2015	695	-2.5164	32.9175		Mwanza		Tanzania	AFR	2015	2012	2013	4	SINGLE	HC - ACUTE			Malnutrition	INFANT	CHILD		URINE		CASE SERIES			E. coli	R	35	2.9							Y
Ahmed et al. 2015	695	-2.5164	32.9175		Mwanza		Tanzania	AFR	2015	2012	2013	4	SINGLE	HC - ACUTE			Malnutrition	INFANT	CHILD		URINE		CASE SERIES			K. pneu	S	20	0							Y
Betbeui et al. 2015	126	3.848	11.5021		Yaounde		Cameroon	AFR	2015	2013	2013	6	MULTI	HC - ACUTE				ALL			MULTI		CLIN LAB			K. spp	R	99	4		0					Y
Dehayem et al. 2014	127	3.848	11.5021	Unspecified	Yaounde	Mfondi Department	Cameroon	AFR	2014	2008	2013	60	SINGLE	HC - ACUTE			DFI	UNK			TISSUE		CLIN LAB			E. coli	S	21			0					Y
Dehayem et al. 2014	127	3.848	11.5021	Unspecified	Yaounde	Mfondi Department	Cameroon	AFR	2014	2008	2013	60	SINGLE	HC - ACUTE			DFI	UNK			TISSUE		CLIN LAB			K. pneu	R	19			5.3					N
Dortet et al. 2012	128	4.0511	9.7679		Douala		Cameroon	AFR	2012	2011	2011	1	SINGLE	HC - ACUTE				UNK			STOOL		CASE SERIES			E. coli	R	1	100	100	100	100				N												Y
Founou et al. 2018_2	129	3.848	11.5021	Unspecified			Cameroon	AFR	2018	2016	2016	8	MULTI	HC - ACUTE			Workers - Abbatoir; Colonized	ADULT			NASAL		SURVEILLANCE			E. coli		1						S	0		N
Founou et al. 2019_2	130	3.848	11.5021	Unspecified			Cameroon	AFR	2019	2016	2016	8	MULTI	COMM			Workers - Abbatoir; Colonized	ADULT			NASAL	HAND	SURVEILLANCE		Enzyme - ESBL+	E. coli	S	10	0		0	0		R	10	N	N
Founou et al. 2019_2	130	3.848	11.5021	Unspecified			Cameroon	AFR	2019	2016	2016	8	MULTI	COMM			Workers - Abbatoir; Colonized	ADULT			NASAL	HAND	SURVEILLANCE		Enzyme - ESBL+	K. pneu	S	3	0		0	0		S	0	N	N
Aibinu et al. 2012	444	6.5244	3.3792		Lagos	Lagos	Nigeria	AFR	2012	2008	2009	8	MULTI	HC - ACUTE				ALL			MULTI		CLIN LAB			E. coli	S	109			0					Y
Gangoue-Pieboji et al. 2006	131	3.848	11.5021		Yaounde		Cameroon	AFR	2006	1995	1998	36	SINGLE	HC - ACUTE				ALL			MULTI		CLIN LAB			E. coli	R	163			1					Y
Gangoue-Pieboji et al. 2006	131	3.848	11.5021		Yaounde		Cameroon	AFR	2006	1995	1998	36	SINGLE	HC - ACUTE				ALL			MULTI		CLIN LAB			K. spp	R	97			1					Y
Gangoue-Pieboji et al. 2005	132	3.871202	11.510373	Yaounde Central Hospital	Yaounde	Mfondi Department	Cameroon	AFR	2005	2002	2002	2	SINGLE	HC - ACUTE			UTI	UNK			UNK		CLIN LAB		Gene - CTX-M-15	E. coli	S	2			0					N
Gangoue-Pieboji et al. 2005	132	3.871202	11.510373	Yaounde Central Hospital	Yaounde	Mfondi Department	Cameroon	AFR	2005	2002	2002	2	SINGLE	HC - ACUTE			UTI	UNK			UNK		CLIN LAB		Gene - CTX-M-15	K. pneu	S	1			0					N
Lonchel et al. 2012	133	7.3381	13.5668		Ngaoundere	Adamawa Province	Cameroon	AFR	2012	2009	2009	3	SINGLE	COMM				ADULT			STOOL		SURVEILLANCE		Enzyme - ESBL+	E. coli	S	41				0				Y
Farra et al. 2016	134	4.3947	18.5582		Bangui		Central African Republic	AFR	2016	2011	2013	24	SINGLE	COMM				CHILD			STOOL		SURVEILLANCE		Enzyme - ESBL+	E. coli	S	51			0					Y
Farra et al. 2016	134	4.3947	18.5582		Bangui		Central African Republic	AFR	2016	2011	2013	24	SINGLE	COMM				CHILD			STOOL		SURVEILLANCE		Enzyme - ESBL+	K. spp	S	24			0					Y
Kengne et al. 2017	136	12.1348	15.0557	Ndjamena General Hospital	N'Djamena	N'Djamena Region	Chad	AFR	2017	2014	2014	5	SINGLE	HC - ACUTE				ALL			URINE		CLIN LAB			E. coli	R	128			1					Y
Kengne et al. 2017	136	12.1348	15.0557	Ndjamena General Hospital	N'Djamena	N'Djamena Region	Chad	AFR	2017	2014	2014	5	SINGLE	HC - ACUTE				ALL			URINE		CLIN LAB			K. pneu	S	28			0					Y
Breurec et al. 2012	145	5.36	-4.0083		Abidjan		C�te d'Ivoire	AFR	2012	2007	2008	12	MULTI	HC - ACUTE				ALL			MULTI		CLIN LAB			K. pneu	S	22			0					Y
Breurec et al. 2012	145	14.7645	-17.366		Dakar		Senegal	AFR	2012	2007	2008	12	SINGLE	HC - ACUTE				ALL			MULTI		CLIN LAB			K. pneu	S	40			0					Y
Guessennd et al. 2017	146	6.829676	-5.289388	Observatoire de la R�sistance des Microorganismes aux Anti-Infecteux	Abidjan	Abidjan District	C�te d'Ivoire	AFR	2017				UNK	UNK				UNK			UNK		CLIN LAB			E. coli	S	10				0				N
Guessennd et al. 2017	146	6.829676	-5.289388	Observatoire de la R�sistance des Microorganismes aux Anti-Infecteux	Abidjan	Abidjan District	C�te d'Ivoire	AFR	2017				UNK	UNK				UNK			UNK		CLIN LAB			K. pneu	S	27				0				Y
Guessennd et al. 2008	147	5.36	-4.0083		Abidjan		C�te d'Ivoire	AFR	2008	2005	2006	24	SINGLE	HC - ACUTE	COMM			ALL			MULTI		CLIN LAB		Enzyme - ESBL+	E. coli	S	64			0					Y
Guessennd et al. 2008	147	5.36	-4.0083		Abidjan		C�te d'Ivoire	AFR	2008	2005	2006	24	SINGLE	HC - ACUTE	COMM			ALL			MULTI		CLIN LAB		Enzyme - ESBL+	K. spp	S	73			0					Y
Aiyegoro et al. 2007	455	7.4905	4.5521	Obafemi Awolowo University Teaching Hospital	Ile-Ife	Osun State	Nigeria	AFR	2007	2005	2006	8	SINGLE	HC - ACUTE			UTI	CHILD			URINE		CLIN LAB			E. coli		19						R	57.9		Y
Aiyegoro et al. 2007	455	7.4905	4.5521	Obafemi Awolowo University Teaching Hospital	Ile-Ife	Osun State	Nigeria	AFR	2007	2005	2006	8	SINGLE	HC - ACUTE			UTI	CHILD			URINE		CLIN LAB			K. spp		9						R	88.9		N
Irenge et al. 2019	151	-3.0117	28.2994	Bukavu General Hospital	Bukavu	South Kivu Province	Democratic Republic of the Congo	AFR	2019	2012	2014	24	SINGLE	HC - ACUTE			Extraintestinal infection	UNK			BLOOD	URINE	CLIN LAB		Enzyme - ESBL+	E. coli	S	21			0					Y
Irenge et al. 2015	152	-3.0117	28.2994	Bukavu General Hospital	Bukavu	South Kivu Province	Democratic Republic of the Congo	AFR	2015	2013	2014	12	SINGLE	HC - ACUTE			BSI	UNK			BLOOD		CLIN LAB			E. coli	S	54			0					Y
Irenge et al. 2015	152	-3.0117	28.2994	Bukavu General Hospital	Bukavu	South Kivu Province	Democratic Republic of the Congo	AFR	2015	2013	2014	12	SINGLE	HC - ACUTE			BSI	UNK			BLOOD		CLIN LAB			K. spp	R	21			4.8					Y
Ajayi et al. 2019	466	7.624322	5.223946	Unspecified	Ado Ekiti	Ekiti State	Nigeria	AFR	2019	2018	2018	5	MULTI	HC - ACUTE	COMM		UTI	ALL			URINE		CLIN LAB			E. coli	R	9	11.1			11.1				N
Ajayi et al. 2019	466	7.624322	5.223946	Unspecified	Ado Ekiti	Ekiti State	Nigeria	AFR	2019	2018	2018	5	MULTI	HC - ACUTE	COMM		UTI	ALL			URINE		CLIN LAB			K. oxy	R	15	26.7			20				N
Ajayi et al. 2019	466	7.624322	5.223946	Unspecified	Ado Ekiti	Ekiti State	Nigeria	AFR	2019	2018	2018	5	MULTI	HC - ACUTE	COMM		UTI	ALL			URINE		CLIN LAB			K. pneu	R	17	47.1			35.3				N
Irenge et al. 2014	153	-2.5123	28.848		Bukavu		Democratic Republic of the Congo	AFR	2014	2012	2013	10	SINGLE	HC - ACUTE	COMM			ALL			URINE		CLIN LAB			E. coli	S	376			0					Y
Irenge et al. 2014	153	-2.5123	28.848		Bukavu		Democratic Republic of the Congo	AFR	2014	2012	2013	10	SINGLE	HC - ACUTE				ALL			URINE		CLIN LAB			K. spp	S	146			0					Y
Akinduti et al. 2015	468	7.146286	3.36057	Unspecified	Abeokuta	Ogun State	Nigeria	AFR	2015	2010	2013	32	SINGLE	COMM				UNK			STOOL		SURVEILLANCE			E. coli	R	62			5.2					Y
Akinduti et al. 2015	468	7.146286	3.36057	Unspecified	Abeokuta	Ogun State	Nigeria	AFR	2015	2010	2013	32	SINGLE	COMM				UNK			STOOL		SURVEILLANCE			K. oxy	R	37			7.8					Y
Akinduti et al. 2018	469	7.1475	3.3619	Federal Medical Center	Abeokuta	Ogun State	Nigeria	AFR	2018	2016	2017	11	MULTI	COMM			Colonized	UNK			STOOL		SURVEILLANCE			E. coli	R	116			24.1					Y
Akinduti et al. 2018	469	7.1475	3.3619	Federal Medical Center	Abeokuta	Ogun State	Nigeria	AFR	2018	2016	2017	11	MULTI	COMM			Colonized	UNK			STOOL		SURVEILLANCE			K. oxy	R	76			26.3					Y
Akingbade et al. 2012	470	6.5244	3.3792	Unspecified	Lagos	Lagos State	Nigeria	AFR	2012	2009	2009	3	SINGLE	COMM			UTI	ALL			URINE		CLIN LAB			E. coli		17						R	58.9		Y
Akingbade et al. 2012	470	6.5244	3.3792	Unspecified	Lagos	Lagos State	Nigeria	AFR	2012	2009	2009	3	SINGLE	COMM			UTI	ALL			URINE		CLIN LAB			K. pneu		9						R	22.2		N
Akinjogunla et al. 2011	471	5.1744	7.7145		Ikot Ekpene	Akwa Ibom State	Nigeria	AFR	2011	2009	2010	24	MULTI	COMM			Otitis Media	ALL			EAR		CLIN LAB			E. coli	R	21			33					Y
Akinyemi et al. 2017	472	6.5244	3.3792	Unspecified	Lagos	Lagos State	Nigeria	AFR	2017	2015	2015	6	MULTI	HC - ACUTE			Pyrexia	UNK			BLOOD		CLIN LAB			K. pneu	R	43					7			Y
Hassan et al. 2015	173	31.0409	31.3785	Mansoura University Hospital	Mansoura	Dakahlia Governorate	Egypt	EMR	2015	2012	2012	4	MULTI	HC - ACUTE				ALL			MULTI		CLIN LAB			K. pneu	R	96				9.4				Y
Akujobi and Ezeanya 2013	474	6.0105	6.9103		Nnewi	Anambra State	Nigeria	AFR	2013	2012	2012	7	SINGLE	HC - ACUTE				ALL			MULTI		CLIN LAB		Enzyme - ESBL+	E. coli	R	65			6.5	2.1				N
Akujobi et al. 2013	473	6.0105	6.9103		Nnewi	Anambra State	Nigeria	AFR	2013	2011	2012	12	SINGLE	HC - ACUTE				CHILD	ADOLESCENT		URINE		CLIN LAB			K. oxy	S	1			0					N
Akujobi et al. 2013	473	6.0105	6.9103		Nnewi	Anambra State	Nigeria	AFR	2013	2011	2012	12	SINGLE	HC - ACUTE				CHILD	ADOLESCENT		URINE		CLIN LAB			K. pneu	S	5			0					N
Alabi et al. 2016	476	7.3775	3.947	University College Hospital	Ibadan	Oyo State	Nigeria	AFR	2016				SINGLE	HC - ACUTE				ADULT			WOUND		CLIN LAB			E. coli	S	1			0					N
Alabi et al. 2016	476	7.3775	3.947	University College Hospital	Ibadan	Oyo State	Nigeria	AFR	2016				SINGLE	HC - ACUTE				ADULT			WOUND		CLIN LAB			K. spp	S	3			0					N
El-Kazzaz et al. 2016	180	31.044594	31.359624	Mansoura University Children's Hospital	Mansoura	Dakahlia Governorate	Egypt	EMR	2016	2015	2015	6	SINGLE	COMM				CHILD			STOOL		CLIN LAB		Drug - Co-trimoxazole - R	E. coli	S	45			0					Y
Alabsi et al. 2014	214	31.202307	29.927408	Alexandria Medical Research Institute	Alexandria	Alexandria Governorate	Egypt	EMR	2014	2009	2009	8	SINGLE	HC - ACUTE			UTI	UNK			URINE		CLIN LAB			E. coli	S	35			0	0				Y
El-Din et al. 2015	187	31.0409	31.3785	Mansoura University Children's Hospital; Health Insurance Hospital; Mansoura General Hospital	Mansoura	Dakahlia Governorate	Egypt	EMR	2015	2011	2012	18	MULTI	HC - ACUTE			Sepsis	NEONATE			BLOOD		CASE SERIES			E. coli	R	21			23.8					Y
El-Din et al. 2015	187	31.0409	31.3785	Mansoura University Children's Hospital; Health Insurance Hospital; Mansoura General Hospital	Mansoura	Dakahlia Governorate	Egypt	EMR	2015	2011	2012	18	MULTI	HC - ACUTE			Sepsis	NEONATE			BLOOD		CASE SERIES			K. spp	S	4			0					N
Al-Agamy et al. 2006	215	30.05946	31.313009	Al-Azhar University	Cairo	Cairo Governorate	Egypt	EMR	2006	2001	2001	4	SINGLE	HC - ACUTE			UTI	UNK			URINE		CLIN LAB			E. coli	S	46					0			Y
Al-agamy et al. 2012	291	30.0444	31.2357	Sayed Galal Hospital	Cairo	Cairo Governorate	Egypt	EMR	2012	2011	2011	3	SINGLE	HC - ACUTE				UNK			UNK		CLIN LAB		Drug - Imipenem - S	K. pneu	S	21			0					Y
Alemayehu et al. 2019	310	7.0504	38.4955	Hawassa University Comprehensive Specialized Hospital	Hawassa	Sidama Region	Ethiopia	AFR	2019	2014	2017	36	SINGLE	HC - ACUTE	COMM			ALL			MULTI		CLIN LAB			E. coli	S	116				0				Y
Alemayehu et al. 2019	310	7.0504	38.4955	Hawassa University Comprehensive Specialized Hospital	Hawassa	Sidama Region	Ethiopia	AFR	2019	2014	2017	36	SINGLE	HC - ACUTE	COMM			ALL			MULTI		CLIN LAB			K. spp	R	154				1.9				Y
Alemu et al. 2018	311	8.9806	38.7578	Addis Raey Public Health Center	Addis Ababa	Oromia Region	Ethiopia	AFR	2018	2017	2017	2	SINGLE	COMM			Colonized	CHILD			STOOL		SURVEILLANCE		Enzyme - ESBL+	E. coli	S	39	0		0					Y
Alemu et al. 2018	311	8.9806	38.7578	Addis Raey Public Health Center	Addis Ababa	Oromia Region	Ethiopia	AFR	2018	2017	2017	2	SINGLE	COMM			Colonized	CHILD			STOOL		SURVEILLANCE		Enzyme - ESBL+	K. pneu	S	8	0		0					N
El Sayed Zaki et al. 2007	203	31.0409	31.3785	Mansoura University Hospital	Mansoura	Dakahlia Governorate	Egypt	EMR	2007	2005	2006	24	SINGLE	HC - ACUTE			HAI	CHILD			BLOOD		CASE SERIES			K. spp	R	312			23.1					Y
Ali Et al. 2013	216	30.0444	31.2357	Ain Shams University; Boulaq Hospital	Cairo	Cairo Governorate	Egypt	EMR	2013	2007	2007	3	MULTI	HC - ACUTE			Diarrhea	CHILD			STOOL		CLIN LAB			E. coli	S	28			0					Y
Ali et al. 2014_2	380	31.183446	16.584307	Ibn Sina Teaching Hospital	Sirte	Tripolitania Region	Libya	EMR	2014	2013	2014	24	SINGLE	HC - ACUTE	COMM			UNK			MULTI		CLIN LAB			E. coli	S	12			0	0				N
Ali et al. 2014_2	380	31.183446	16.584307	Ibn Sina Teaching Hospital	Sirte	Tripolitania Region	Libya	EMR	2014	2013	2014	24	SINGLE	HC - ACUTE	COMM			UNK			MULTI		CLIN LAB			K. pneu	R	25			12	12				Y
Alibi et al. 2015	707	35.829654	10.627739	CHU Farhat Hached	Sousse	Sousse Governorate	Tunisia	EMR	2015			36	SINGLE	HC - ACUTE				ALL			MULTI		CLIN LAB		Enzyme - ESBL+	K. pneu	S	118			0			S	0	Y	Y
Alio et al. 2017	441	13.5116	2.1254	National Hospital of Niamey; Lamorde National Hospital	Niamey	Niamey Urban Community	Niger	AFR	2017	2014	2015	13	MULTI	HC - ACUTE	COMM			ALL			MULTI		CLIN LAB		Drug - MDR	E. coli	R	217			1.4					N
Allyn et al. 2018	402	-20.890445	55.454914	University Hospital Center of La Reunion		Saint-Denis Municipality	Mauritius	AFR	2018	2017	2017	1	SINGLE	HC - ACUTE			Peritonitis	ELDERLY			PERITONEUM		CASE SERIES			K. pneu	R	1			100	100		R	100	N	N										Y
Aly et al. 2012	217	30.029701	31.234901	Abu-Reesh Hospital	Cairo	Cairo Governorate	Egypt	EMR	2012				SINGLE	HC - ACUTE			Diarrhea	CHILD			STOOL		CLIN LAB			E. coli	S	67			0			R	1.5	Y	Y
Amel et al. 2018	708	36.807233	10.181727	Burn and Trauma Center	Tunis	Tunis Governorate	Tunisia	EMR	2018	2016	2017	6	SINGLE	HC - ACUTE			Burn	ADULT			STOOL		CASE SERIES		Gene - bla OXA-48	K. pneu	R	11						S	0	N	Y
Amer et al. 2019	218	30.7865	31.0004	Tanta University Hospital	Tanta	Gharbia Governorate	Egypt	EMR	2019	2016	2018	24	SINGLE	HC - ACUTE			BSI	ALL			BLOOD		CLIN LAB			E. coli	S	50				0				Y
Amer et al. 2019	218	30.7865	31.0004	Tanta University Hospital	Tanta	Gharbia Governorate	Egypt	EMR	2019	2016	2018	24	SINGLE	HC - ACUTE			BSI	ALL			BLOOD		CLIN LAB			K. pneu	S	50				0				Y
El-Ganiny et al. 2016	219	30.0444	31.2357	Mansoura University Hospital; Zagazig University Hospital	Mansoura; Zagazig	Dakahlia Governorate; Sharqia Governorate	Egypt	EMR	2016	2011	2011	8	MULTI	HC - ACUTE				UNK			MULTI		CLIN LAB			K. spp	R	100			7	7				Y							N				Y
Ashour et al. 2009	220	30.025919	31.230546	National Cancer Institute	Cairo	Cairo Governorate	Egypt	EMR	2009				SINGLE	HC - ACUTE			Cancer	UNK			MULTI		CLIN LAB			E. coli	R	171			8.7	49.5				N
Ashour et al. 2009	220	30.025919	31.230546	National Cancer Institute	Cairo	Cairo Governorate	Egypt	EMR	2009				SINGLE	HC - ACUTE			Cancer	UNK			MULTI		CLIN LAB			K. spp	R	269			14.9	30.7				N
Amiyare et al. 2015	431	34.255244	-6.59077	Hospital El Idrissi	Kenitra	Rabat-Sal�-K�nitra Region	Morocco	EMR	2015				SINGLE	HC - ACUTE			HAI; UTI	ADULT	CHILD		URINE		CLIN LAB			E. coli	R	3					66.6			N
Attia et al. 2019	221	30.0444	31.2357	Unspecified	Cairo	Cairo Governorate	Egypt	EMR	2019	2012	2015	48	MULTI	HC - UNK				UNK			UNK		CLIN LAB		Drug - Panreistant	K. pneu	R	4					100	R	50	N	N
Ampaire et al. 2015	784	-0.6072	30.6545		Mbarara	Western Region	Uganda	AFR	2015	2013	2014	9	SINGLE	HC - ACUTE	COMM			ALL			MULTI		CLIN LAB			E. coli	R	99								N
Ampaire et al. 2015	784	-0.6072	30.6545		Mbarara	Western Region	Uganda	AFR	2015	2013	2014	9	SINGLE	HC - ACUTE	COMM			ALL			MULTI		CLIN LAB			K. pneu	R	35								N
Aziz et al. 2013	222	30.077398	31.289521	Ain Shams University Specialized Hospital	Cairo	Cairo Governorate	Egypt	EMR	2013	2012	2013	15	SINGLE	HC - ACUTE			Transplant	ADULT			MULTI		CLIN LAB			E. coli	R	24			83.3	83.3		R	29.2	Y	N
Aziz et al. 2013	222	30.077398	31.289521	Ain Shams University Specialized Hospital	Cairo	Cairo Governorate	Egypt	EMR	2013	2012	2013	15	SINGLE	HC - ACUTE			Transplant	ADULT			MULTI		CLIN LAB			K. pneu	R	25			80	80		R	72	Y	N
Azzab et al. 2016	223	30.585012	31.487305	Zagazig University Hospital	Zagazig	Sharqia Governorate	Egypt	EMR	2016	2014	2015	12	SINGLE	HC - ACUTE			VAP	ALL			MULTI		CASE SERIES			E. coli	S	4	0		0	0		S	0	N	N
Azzab et al. 2016	223	30.585012	31.487305	Zagazig University Hospital	Zagazig	Sharqia Governorate	Egypt	EMR	2016	2014	2015	12	SINGLE	HC - ACUTE			VAP	ALL			MULTI		CASE SERIES			K. spp	R	37	64.9		72.9	67.6		S	0	Y	Y						Y
Bassyouni et al. 2015	224	29.321366	30.833966	Fayoum University Hospital	Fayoum	Faiyum Governorate	Egypt	EMR	2015	2013	2013	7	SINGLE	HC - ACUTE			Workers - Healthcare	UNK			STOOL		SURVEILLANCE			E. coli	S	200			0					Y
Andriatahina et al. 2010	392	-18.8792	47.5079		Antananarivo		Madagascar	AFR	2010	2008	2008	2	SINGLE	HC - ACUTE	COMM			INFANT	CHILD	ADOLESCENT	STOOL		SURVEILLANCE			E. coli	S	65			0					Y
Andriatahina et al. 2010	392	-18.8792	47.5079		Antananarivo		Madagascar	AFR	2010	2008	2008	2	SINGLE	HC - ACUTE	COMM			INFANT	CHILD	ADOLESCENT	STOOL		SURVEILLANCE			K. pneu	S	110			0					Y
Bathoorn et al. 2013	225	30.0444	31.2357	University Medical Center Groningen			Egypt	EMR	2013	2013	2013	1	SINGLE	HC - ACUTE	COMM		Traveler	ADULT			STOOL		CASE SERIES		Gene - bla NDM-1	K. pneu	R	1								N											Y
Bedewy et al. 2017	226	30.0444	31.2357	Unspecified			Egypt	EMR	2017				SINGLE	HC - LONG			Percutaneous Endoscopic Gastrostomy	ELDERLY			PUS		CASE SERIES		Drug - MDR	E. coli	R	12			50	66.6		R	66.6	N	N
Bedewy et al. 2017	226	30.0444	31.2357	Unspecified			Egypt	EMR	2017				SINGLE	HC - LONG			Percutaneous Endoscopic Gastrostomy	ELDERLY			PUS		CASE SERIES		Drug - MDR	K. spp	R	24			50	33.3		R	33.3	N	N
Behiry et al. 2011	227	30.029064	31.233346	Cairo University Children's Hospital	Cairo	Cairo Governorate	Egypt	EMR	2011	2009	2009	12	SINGLE	HC - ACUTE				CHILD			STOOL		CASE SERIES			E. coli	S	7			0					N
Anibijuwon et al. 2018	477	7.146967	3.36572	Unspecified		Ekiti State; Osun State; Oyo State	Nigeria	AFR	2018	2016	2017	6	MULTI	HC - ACUTE				ALL			BLOOD	URINE	CASE SERIES		Drug - MDR	E. coli	R	31				25.8				N
Anibijuwon et al. 2018	477	7.146967	3.36572	Unspecified		Ekiti State; Osun State; Oyo State	Nigeria	AFR	2018	2016	2017	6	MULTI	HC - ACUTE				ALL			BLOOD	URINE	CASE SERIES		Drug - MDR	K. spp	R	7				14.3				N
Biedenbach et al. 2014	228	30.0444	31.2357	Unspecified			Egypt	EMR	2014	2008	2012	60	SINGLE	HC - ACUTE			IAI; UTI	UNK			UNK		CLIN LAB			K. pneu	R	1								N											Y
Eida et al. 2015	229	30.5965	32.2715	Suez Canal University Hospital	Ismailia	Ismailia Governorate	Egypt	EMR	2015	2013	2013	4	SINGLE	HC - ACUTE	COMM		Pneumonia	ADULT			ENDOTRACHEAL		CASE SERIES			E. coli	R	5			20					N
Eida et al. 2015	229	30.5965	32.2715	Suez Canal University Hospital	Ismailia	Ismailia Governorate	Egypt	EMR	2015	2013	2013	4	SINGLE	HC - ACUTE	COMM		Pneumonia	ADULT			ENDOTRACHEAL		CASE SERIES			K. pneu	R	29			24.1					Y
El-Awady et al. 2018	230	30.0444	31.2357	Kasr El-Ainy Hospital; Cairo University	Cairo	Cairo Governorate	Egypt	EMR	2018	2016	2016	7	SINGLE	HC - ACUTE			ICU	ALL			MULTI		CLIN LAB			E. coli	R	35	17.1							Y
El-Awady et al. 2018	230	30.0444	31.2357	Kasr El-Ainy Hospital; Cairo University	Cairo	Cairo Governorate	Egypt	EMR	2018	2016	2016	7	SINGLE	HC - ACUTE			ICU	ALL			MULTI		CLIN LAB			K. pneu	R	57	86							Y
Kholy et al. 2003	231	30.0444	31.2357	Cairo University Children's Hospital; Dar al Fouad Hospital; Manial University Hospital of Cairo University; Specialized Hospital of Ainshams University	Cairo	Cairo Governorate	Egypt	EMR	2003	1999	2000	12	MULTI	HC - ACUTE				ALL			BLOOD		CLIN LAB			E. coli	S	50			0					Y
Kholy et al. 2003	231	30.0444	31.2357	Cairo University Children's Hospital; Dar al Fouad Hospital; Manial University Hospital of Cairo University; Specialized Hospital of Ainshams University	Cairo	Cairo Governorate	Egypt	EMR	2003	1999	2000	12	MULTI	HC - ACUTE				ALL			BLOOD		CLIN LAB			K. spp	R	149			1					Y
Elawady et al. 2019	233	30.0444	31.2357	Kasr Al-Aini Hospitals; Cairo University	Cairo	Cairo Governorate	Egypt	EMR	2019	2016	2017	5	SINGLE	HC - ACUTE	COMM			ADULT			MULTI		CLIN LAB			E. coli	R	31	35.5							Y
Elawady et al. 2019	233	30.0444	31.2357	Kasr Al-Aini Hospitals; Cairo University	Cairo	Cairo Governorate	Egypt	EMR	2019	2016	2017	5	SINGLE	HC - ACUTE	COMM			ADULT			MULTI		CLIN LAB			K. oxy	R	2	50							N
Elawady et al. 2019	233	30.0444	31.2357	Kasr Al-Aini Hospitals; Cairo University	Cairo	Cairo Governorate	Egypt	EMR	2019	2016	2017	5	SINGLE	HC - ACUTE	COMM			ADULT			MULTI		CLIN LAB			K. pneu	R	23	56.5							Y
El-Badawy et al. 2016	234	30.078559	31.289532	Ain Shams University Hospital	Cairo	Cairo Governorate	Egypt	EMR	2017	2012	2013	12	SINGLE	HC - ACUTE				ALL			MULTI		CLIN LAB			K. pneu	R	114			24	26				Y
Apondi et al. 2016	358	0.5117	35.1991		Eldoret		Kenya	AFR	2016	2002	2013	120	SINGLE	HC - ACUTE				ALL			BLOOD		CLIN LAB			K. pneu	R	115				8				Y
El-Badawy et al. 2017_2	235	30.078559	31.289532	Ain Shams University Hospital	Cairo	Cairo Governorate	Egypt	EMR	2017	2012	2013	12	SINGLE	HC - ACUTE				ALL			MULTI		CLIN LAB			E. coli	R	61			6.6	4.9				Y			Y
El-Din et al. 2015_2	236	30.7865	31.0004	Tanta University Hospital	Tanta	Gharbia Governorate	Egypt	EMR	2015	2014	2015	6	SINGLE	HC - ACUTE			Diarrhea	CHILD	INFANT		STOOL		CASE SERIES			E. coli	R	5			100					N
El-Din et al. 2018	237	30.7865	31.0004	Tanta University Hospital	Tanta	Gharbia Governorate	Egypt	EMR	2018	2017	2018	12	SINGLE	HC - ACUTE			UTI	CHILD			URINE		CLIN LAB			K. pneu	R	98			23.5					Y
Archary et al. 2017	663	-29.8587	31.0218	King Edward VIII Hospital	Durban	KwaZulu-Natal Province	South Africa	AFR	2017	2012	2015	32	SINGLE	HC - ACUTE	COMM		HIV+; SAM; HAI	CHILD			MULTI		CASE SERIES			E. coli	S	11				0				N
Archary et al. 2017	663	-29.8587	31.0218	King Edward VIII Hospital	Durban	KwaZulu-Natal Province	South Africa	AFR	2017	2012	2015	32	SINGLE	HC - ACUTE	COMM		HIV+; SAM; HAI	CHILD			MULTI		CASE SERIES			E. coli		9						S	0		N
Archary et al. 2017	663	-29.8587	31.0218	King Edward VIII Hospital	Durban	KwaZulu-Natal Province	South Africa	AFR	2017	2012	2015	32	SINGLE	HC - ACUTE	COMM		HIV+; SAM; HAI	CHILD			MULTI		CASE SERIES			K. spp	S	19				0				N
Archary et al. 2017	663	-29.8587	31.0218	King Edward VIII Hospital	Durban	KwaZulu-Natal Province	South Africa	AFR	2017	2012	2015	32	SINGLE	HC - ACUTE	COMM		HIV+; SAM; HAI	CHILD			MULTI		CASE SERIES			K. spp		5						S	0		N
Elgendy et al. 2018	238	27.1783	31.1859	Assuit University Hospital	Assuit	Asyut Governorate	Egypt	EMR	2018	2016	2017	12	SINGLE	HC - ACUTE			Neutropenia	ADULT			MULTI		CASE SERIES			K. pneu	R	23			34.8	60.9				Y
El-Kazzaz et al. 2015	239	31.0409	31.3785	Mansoura University Hospital	Mansoura	Dakahlia Governorate	Egypt	EMR	2015	2013	2013	6	SINGLE	HC - ACUTE			Cancer - Hematalogical	UNK			MULTI		CLIN LAB			E. coli	R	19			57.9					N					N					N
El-Kazzaz et al. 2015	239	31.0409	31.3785	Mansoura University Hospital	Mansoura	Dakahlia Governorate	Egypt	EMR	2015	2013	2013	6	SINGLE	HC - ACUTE			Cancer - Hematalogical	UNK			MULTI		CLIN LAB			K. spp	R	26			30.7					N					N					N
ElMahallawy et al. 2018	241	30.025919	31.230546	National Cancer Institute	Cairo	Cairo Governorate	Egypt	EMR	2018	2015	2015	3	SINGLE	HC - ACUTE			Cancer	ALL			MULTI		CASE SERIES			E. coli	R	33				30.3		S	0	N	Y					N	N				Y
ElMahallawy et al. 2018	241	30.025919	31.230546	National Cancer Institute	Cairo	Cairo Governorate	Egypt	EMR	2018	2015	2015	3	SINGLE	HC - ACUTE			Cancer	ALL			MULTI		CASE SERIES			K. pneu	R	66				60.6		S	0	N	Y					Y	N				Y
El-Mahdy et al.. 2018	242	31.0409	31.3785	Mansoura University Hospital	Mansoura	Dakahlia Governorate	Egypt	EMR	2018	2015	2015	6	SINGLE	HC - ACUTE			HAI	UNK			MULTI		CASE SERIES			K. pneu	R	65	15.4		12.3					Y
El-masry et al. 2019	243	29.993623	31.195443	Giza Chest Hospital	Giza	Giza Governorate	Egypt	EMR	2019	2017	2018	14	SINGLE	HC - ACUTE				ALL			MULTI		CASE SERIES			K. spp	R	41			2.4					Y
El-Moghazy et al. 2016	244	30.0444	31.2357	Abu El-Resh Hospital for Children; Abbasia Tropical Hospital; El-Hussein University Hospital	Cairo	Cairo Governorate	Egypt	EMR	2016	2013	2015	25	MULTI	HC - ACUTE			Diarrhea	CHILD	ADULT		STOOL		CLIN LAB			E. coli	R	217				13.8				Y
El-Moghazy et al. 2016	244	30.0444	31.2357	Abu El-Resh Hospital for Children; Abbasia Tropical Hospital; El-Hussein University Hospital	Cairo	Cairo Governorate	Egypt	EMR	2016	2013	2015	25	MULTI	HC - ACUTE			Diarrhea	CHILD	ADULT		STOOL		CLIN LAB			K. pneu	R	139				18.7				Y
Elnahriry et al. 2016	245	30.0444	31.2357	Unspecified	Cairo	Cairo Governorate	Egypt	EMR	2016	2015	2015	1	SINGLE	HC - ACUTE				UNK			SPUTUM		CLIN LAB			E. coli		1						R	100		N
Elraghy et al. 2015	246	30.565605	31.013086	Menoufia University Hospital		Menofia Governorate	Egypt	EMR	2015	2013	2015	19	SINGLE	HC - ACUTE			UTI	ADULT			URINE		CLIN LAB			E. coli	R	58			24.1					Y							Y			N
Elraghy et al. 2015	246	30.565605	31.013086	Menoufia University Hospital		Menofia Governorate	Egypt	EMR	2015	2013	2015	19	SINGLE	HC - ACUTE			UTI	ADULT			URINE		CLIN LAB			K. oxy	R	9			55.6					N							Y			N
Elraghy et al. 2015	246	30.565605	31.013086	Menoufia University Hospital		Menofia Governorate	Egypt	EMR	2015	2013	2015	19	SINGLE	HC - ACUTE			UTI	ADULT			URINE		CLIN LAB			K. pneu	R	22			86.4					Y							Y			N
El-Sahrigy et al. 2019	247	30.0444	31.2357	Ain Shams University Hospital; Cairo University Hospital	Cairo	Cairo Governorate	Egypt	EMR	2019	2014	2015	12	MULTI	HC - ACUTE				NEONATE	INFANT		MULTI		CLIN LAB			E. coli	S	3			0					N
El-Sahrigy et al. 2019	247	30.0444	31.2357	Ain Shams University Hospital; Cairo University Hospital	Cairo	Cairo Governorate	Egypt	EMR	2019	2014	2015	12	MULTI	HC - ACUTE				NEONATE	INFANT		MULTI		CLIN LAB			K. pneu	R	12			16.7					N
Elsherif et al. 2016	248	30.0444	31.2357	Kasr Al-Ainy University Hospital	Cairo	Cairo Governorate	Egypt	EMR	2016	2014	2015	12	SINGLE	HC - ACUTE	COMM			UNK			STOOL		CLIN LAB			E. coli	R	54			5.7	0				Y
Elsherif et al. 2016	248	30.0444	31.2357	Kasr Al-Ainy University Hospital	Cairo	Cairo Governorate	Egypt	EMR	2016	2014	2015	12	SINGLE	HC - ACUTE	COMM			UNK			STOOL		CLIN LAB			K. pneu	R	42			12.8	0				Y
Arhoune et al. 2017	432	34.0181	-5.0078	Hassan II Univeristy Hospital of Fez	Fez	F�s-Mekn�s Region	Morocco	EMR	2017	2013	2013	6	SINGLE	HC - ACUTE				NEONATE			STOOL		SURVEILLANCE			E. coli	R	83	2.4							Y					N		N			N
Arhoune et al. 2017	432	34.0181	-5.0078	Hassan II Univeristy Hospital of Fez	Fez	F�s-Mekn�s Region	Morocco	EMR	2017	2013	2013	6	SINGLE	HC - ACUTE				NEONATE			STOOL		SURVEILLANCE			K. pneu	R	67	0							Y					N		N			N
El-Sweify et al. 2015	249	30.5965	32.2715	Suez Canal University Hospital	Ismailia	Ismailia Governorate	Egypt	EMR	2015				MULTI	HC - ACUTE				ALL			MULTI		CLIN LAB			K. pneu	R	79				44.3		R	28.6	Y	N
Elzayat et al. 2017	250	30.0444	31.2357	El Hussein Hospital; Sayed Galal Hospital	Cairo	Cairo Governorate	Egypt	EMR	2017	2016	2016	2	MULTI	HC - ACUTE			Pregnant; Colonized; ASB	ADULT			URINE		SURVEILLANCE			E. coli	S	12			0					N
Elzayat et al. 2017	250	30.0444	31.2357	El Hussein Hospital; Sayed Galal Hospital	Cairo	Cairo Governorate	Egypt	EMR	2017	2016	2016	2	MULTI	HC - ACUTE			Pregnant; Colonized; ASB	ADULT			URINE		SURVEILLANCE			K. spp	S	5			0					N
Esmat et al. 2012	251	26.5591	31.6957	Sohag University Hospital	Sohag	Sohag Governorate	Egypt	EMR	2012	2011	2011	12	SINGLE	HC - ACUTE			DFI	ADULT			WOUND		CLIN LAB			E. coli	R	35			8.6					Y
Esmat et al. 2012	251	26.5591	31.6957	Sohag University Hospital	Sohag	Sohag Governorate	Egypt	EMR	2012	2011	2011	12	SINGLE	HC - ACUTE			DFI	ADULT			WOUND		CLIN LAB			K. pneu	R	29			10.3					Y
Fahmey et al. 2013	252	29.080058	31.105916	Beni Suef University Hospital	Beni Suef	Beni Suef Governorate	Egypt	EMR	2013	2008	2012	60	SINGLE	HC - ACUTE			Sepsis	NEONATE			BLOOD		CASE SERIES			E. coli	R	19			21					N
Fahmey et al. 2013	252	29.080058	31.105916	Beni Suef University Hospital	Beni Suef	Beni Suef Governorate	Egypt	EMR	2013	2008	2012	60	SINGLE	HC - ACUTE			Sepsis	NEONATE			BLOOD		CASE SERIES			K. spp	R	59			12					Y
Fam et al. 2011	253	30.0131	31.2089	Theodor Bilharz Research Institute	Cairo	Giza Governorate	Egypt	EMR	2011	2007	2008	12	SINGLE	HC - ACUTE	COMM			ADULT			UNK		CLIN LAB			E. coli	S	291			0					Y
Fam et al. 2011	253	30.0131	31.2089	Theodor Bilharz Research Institute	Cairo	Giza Governorate	Egypt	EMR	2011	2007	2008	12	SINGLE	HC - ACUTE	COMM			ADULT			UNK		CLIN LAB			K. pneu	S	165			0					Y
Fattouh et al. 2014	254	26.5591	31.6957	Sohag University Hospital	Sohag	Sohag Governorate	Egypt	EMR	2014	2013	2014	12	SINGLE	HC - ACUTE			Surgery	ADULT			BLOOD		CASE SERIES			E. coli	R	11			9.1			S	0	N	Y
Fattouh et al. 2014	254	26.5591	31.6957	Sohag University Hospital	Sohag	Sohag Governorate	Egypt	EMR	2014	2013	2014	12	SINGLE	HC - ACUTE			Surgery	ADULT			BLOOD		CASE SERIES			K. spp	S	7			0			R	14.3	N	N
Fouda et al. 2016	255	30.0444	31.2357	Kasr El Aini Hospital	Cairo	Cairo Governorate	Egypt	EMR	2016	2013	2013	12	SINGLE	HC - ACUTE				ADULT			MULTI		CLIN LAB			E. coli	R	122								N							Y
Gamal et al. 2016	256	30.0131	31.2089	Theodor Bilharz Research Institute	Cairo	Giza Governorate	Egypt	EMR	2016			1	SINGLE	HC - ACUTE			Post-hepatitic Cirrhosis	ADULT			ASCITIC FLUID		CASE SERIES		Drug - Carbapenem - R	E. coli	R	1	100		100	100		S	0	N	N												Y
Gamal et al. 2015	257	30.0131	31.2089	Theodor Bilharz Research Institute	Cairo	Giza Governorate	Egypt	EMR	2015	2014	2014	15	SINGLE	HC - ACUTE				UNK			UNK		CLIN LAB			K. pneu	R	157					8.3			Y					N		N				Y
Gamal et al. 2015	257	30.0131	31.2089	Theodor Bilharz Research Institute	Cairo	Giza Governorate	Egypt	EMR	2015	2014	2014	15	SINGLE	HC - ACUTE				UNK			UNK		CLIN LAB		Drug - Carbapenem - R	K. pneu	R	8						R	100	N	N				N		N				Y
Gawad et al. 2018	258	30.0444	31.2357	Mansoura University Hospital; Misr University for Science and Technology Hospital	Mansoura; 6th of October City	Dakahlia Governorate; Giza Governorate	Egypt	EMR	2018	2014	2015	24	MULTI	HC - ACUTE	COMM		UTI	UNK			URINE		CLIN LAB			E. coli	R	175			26.3	45.1				Y
Arsalane et al. 2012	433	31.6295	-7.9811	Marrakech Children's Hospital	Marrakech	Marrakesh-Safi Region	Morocco	EMR	2012	2009	2010	18	SINGLE	HC - ACUTE				CHILD	ADULT		URINE		CLIN LAB			E. coli	S	133			0					Y
Arsalane et al. 2012	433	31.6295	-7.9811	Marrakech Children's Hospital	Marrakech	Marrakesh-Safi Region	Morocco	EMR	2012	2009	2010	18	SINGLE	HC - ACUTE				CHILD	ADULT		URINE		CLIN LAB			K. pneu	S	32			0					Y
Ghaith et al. 2019	259	30.0444	31.2357	Cairo University Hospital	Cairo	Cairo Governorate	Egypt	EMR	2019	2015	2016	6	SINGLE	HC - ACUTE				CHILD	INFANT		STOOL		CASE SERIES		Drug - Carbapenem - R	E. coli	R	25					100	S	0	N	Y				N		N				Y
Ghaith et al. 2019	259	30.0444	31.2357	Cairo University Hospital	Cairo	Cairo Governorate	Egypt	EMR	2019	2015	2016	6	SINGLE	HC - ACUTE				CHILD	INFANT		STOOL		CASE SERIES		Drug - Carbapenem - R	K. oxy	R	1					100	S	0	N	N				N		N				N
Ghaith et al. 2019	259	30.0444	31.2357	Cairo University Hospital	Cairo	Cairo Governorate	Egypt	EMR	2019	2015	2016	6	SINGLE	HC - ACUTE				CHILD	INFANT		STOOL		CASE SERIES		Drug - Carbapenem - R	K. pneu	R	70					100	S	0	N	Y				N		N				Y
Ghaith et al. 2019_2	260	30.0444	31.2357	Cairo University Hospital	Cairo	Cairo Governorate	Egypt	EMR	2019	2015	2016	6	SINGLE	HC - ACUTE			Sepsis	NEONATE			BLOOD		CASE SERIES			K. pneu	R	23			43.3	56.5		S	0	Y	Y				N		N			Y
Grisold et al. 2013	262	30.0444	31.2357	Medical University of Graz			Egypt	EMR	2013			1	SINGLE	HC - ACUTE			Traveler	ELDERLY			BAL		CASE SERIES			E. coli	R	1	100	100	100	100		S	0	N	N
Hasanin et al 2014	263	30.0444	31.2357	Cairo University Teaching Hospital	Cairo	Cairo Governorate	Egypt	EMR	2014			12	SINGLE	HC - ACUTE				ALL			MULTI		CASE SERIES			E. coli	R	34					2.9	S	0	Y	Y
Hasanin et al 2014	263	30.0444	31.2357	Cairo University Teaching Hospital	Cairo	Cairo Governorate	Egypt	EMR	2014			12	SINGLE	HC - ACUTE				ALL			MULTI		CASE SERIES			K. pneu	R	62					11.3	S	0	Y	Y
Hashem et al. 2018	264	30.5965	32.2715	Suez Canal University Hospital	Ismailia	Ismailia Governorate	Egypt	EMR	2018	2016	2018	21	SINGLE	HC - ACUTE				UNK			MULTI		CLIN LAB		Drug - MDR	E. coli	R	62			6.5	33.9				N
Hashem et al. 2018	264	30.5965	32.2715	Suez Canal University Hospital	Ismailia	Ismailia Governorate	Egypt	EMR	2018	2016	2018	21	SINGLE	HC - ACUTE				UNK			MULTI		CLIN LAB		Drug - MDR	K. spp	R	28			28.6	53.6				N
Hassan et al. 2016	265	27.1783	31.1859	Assuit University Hospital	Assuit	Asyut Governorate	Egypt	EMR	2016	2014	2016	19	SINGLE	HC - ACUTE	COMM		AECOPD	ADULT			SPUTUM		CASE SERIES			E. coli	R	18			11	11				N
Hassan et al. 2016	265	27.1783	31.1859	Assuit University Hospital	Assuit	Asyut Governorate	Egypt	EMR	2016	2014	2016	19	SINGLE	HC - ACUTE	COMM		AECOPD	ADULT			SPUTUM		CASE SERIES			K. pneu	S	24			0	0				Y
Hassan et al. 2017_1	266	27.1783	31.1859	Assuit University Hospital	Assuit	Asyut Governorate	Egypt	EMR	2017	2016	2016	6	SINGLE	HC - ACUTE			ESLD; HAI	ADULT			MULTI		CASE SERIES			E. coli	R	12				41.7				N
Hassan et al. 2017_1	266	27.1783	31.1859	Assuit University Hospital	Assuit	Asyut Governorate	Egypt	EMR	2017	2016	2016	6	SINGLE	HC - ACUTE			ESLD; HAI	ADULT			MULTI		CASE SERIES			K. pneu	R	5				100				N
Awopeju et al. 2015	478	4.89991	6.929225	University of Port Harcourt Teaching Hospital	Port Harcourt	Rivers State	Nigeria	AFR	2015	2010	2010	5	SINGLE	COMM			UTI	ADULT	CHILD		URINE		CLIN LAB		Enzyme - ESBL+	E. coli	R	50				2				N
Hassan et al. 2019	267	30.88381	29.573681	Borg El-Arab Hospital	Alexandria	Alexandria Governorate	Egypt	EMR	2019				SINGLE	HC - ACUTE			DFU	ADULT			WOUND		CASE SERIES		Drug - MDR	K. pneu	R	1			100					N
Hawser et al. 2012, Personal Communication	268	30.0444	31.2357	Unspecified			Egypt	EMR	2012	2012	2016	60	MULTI	HC - UNK			IAI	UNK			MULTI		CLIN LAB			E. coli	R	486					7.2			Y
Hawser et al. 2012, Personal Communication	268	30.0444	31.2357	Unspecified			Egypt	EMR	2012	2012	2016	60	MULTI	HC - UNK			IAI	UNK			MULTI		CLIN LAB			K. spp	S	7					0			N
Hawser et al. 2012, Personal Communication	268	30.0444	31.2357	Unspecified			Egypt	EMR	2012	2012	2016	60	MULTI	HC - UNK			IAI	UNK			MULTI		CLIN LAB			K. oxy	R	8					12.5			N
Hawser et al. 2012, Personal Communication	268	30.0444	31.2357	Unspecified			Egypt	EMR	2012	2012	2016	60	MULTI	HC - UNK			IAI	UNK			MULTI		CLIN LAB			K. pneu	R	425					33.6			Y
Hawser et al. 2012, Personal Communication	268	-1.2921	36.8219	Unspecified			Kenya	AFR	2012	2012	2017	72	MULTI	HC - UNK			IAI	UNK			MULTI		CLIN LAB			E. coli	R	126					2.4			Y
Hawser et al. 2012, Personal Communication	268	-1.2921	36.8219	Unspecified			Kenya	AFR	2012	2012	2017	72	MULTI	HC - UNK			IAI	UNK			MULTI		CLIN LAB			K. spp	S	4					0			N
Hawser et al. 2012, Personal Communication	268	-1.2921	36.8219	Unspecified			Kenya	AFR	2012	2012	2017	72	MULTI	HC - UNK			IAI	UNK			MULTI		CLIN LAB			K. oxy	S	3					0			N
Hawser et al. 2012, Personal Communication	268	-1.2921	36.8219	Unspecified			Kenya	AFR	2012	2012	2017	72	MULTI	HC - UNK			IAI	UNK			MULTI		CLIN LAB			K. pneu	R	68					19.1			Y
Hawser et al. 2012, Personal Communication	268	-1.2921	36.8219	Unspecified			Kenya	AFR	2012	2012	2017	72	MULTI	HC - UNK			IAI	UNK			MULTI		CLIN LAB			K. vari	S	5					0			N
Hawser et al. 2012, Personal Communication	268	31.6295	-7.9811	Unspecified			Morocco	EMR	2012	2010	2017	96	MULTI	HC - UNK			IAI	UNK			MULTI		CLIN LAB			E. coli	R	1174					0.6			Y
Hawser et al. 2012, Personal Communication	268	31.6295	-7.9811	Unspecified			Morocco	EMR	2012	2010	2017	96	MULTI	HC - UNK			IAI	UNK			MULTI		CLIN LAB			K. spp	S	8					0			N
Hawser et al. 2012, Personal Communication	268	31.6295	-7.9811	Unspecified			Morocco	EMR	2012	2010	2017	96	MULTI	HC - UNK			IAI	UNK			MULTI		CLIN LAB			K. oxy	S	25					0			Y
Hawser et al. 2012, Personal Communication	268	31.6295	-7.9811	Unspecified			Morocco	EMR	2012	2010	2017	96	MULTI	HC - UNK			IAI	UNK			MULTI		CLIN LAB			K. pneu	R	389					3.1			Y
Hawser et al. 2012, Personal Communication	268	31.6295	-7.9811	Unspecified			Morocco	EMR	2012	2010	2017	96	MULTI	HC - UNK			IAI	UNK			MULTI		CLIN LAB			K. vari	S	1					0			N
Hawser et al. 2012, Personal Communication	268	-33.9249	18.4241	Unspecified			South Africa	AFR	2012	2004	2017	168	MULTI	HC - UNK			IAI	UNK			MULTI		CLIN LAB			E. coli	R	2987					0.1			Y
Hawser et al. 2012, Personal Communication	268	-33.9249	18.4241	Unspecified			South Africa	AFR	2012	2004	2017	168	MULTI	HC - UNK			IAI	UNK			MULTI		CLIN LAB			K. spp	R	94					3.2			Y
Hawser et al. 2012, Personal Communication	268	-33.9249	18.4241	Unspecified			South Africa	AFR	2012	2004	2017	168	MULTI	HC - UNK			IAI	UNK			MULTI		CLIN LAB			K. orni	S	2					0			N
Hawser et al. 2012, Personal Communication	268	-33.9249	18.4241	Unspecified			South Africa	AFR	2012	2004	2017	168	MULTI	HC - UNK			IAI	UNK			MULTI		CLIN LAB			K. oxy	S	172					0			Y
Hawser et al. 2012, Personal Communication	268	-33.9249	18.4241	Unspecified			South Africa	AFR	2012	2004	2017	168	MULTI	HC - UNK			IAI	UNK			MULTI		CLIN LAB			K. ozae	S	3					0			N
Hawser et al. 2012, Personal Communication	268	-33.9249	18.4241	Unspecified			South Africa	AFR	2012	2004	2017	168	MULTI	HC - UNK			IAI	UNK			MULTI		CLIN LAB			K. plan	S	1					0			N
Hawser et al. 2012, Personal Communication	268	-33.9249	18.4241	Unspecified			South Africa	AFR	2012	2004	2017	168	MULTI	HC - UNK			IAI	UNK			MULTI		CLIN LAB			K. pneu	R	1276					2.6			Y
Hawser et al. 2012, Personal Communication	268	-33.9249	18.4241	Unspecified			South Africa	AFR	2012	2004	2017	168	MULTI	HC - UNK			IAI	UNK			MULTI		CLIN LAB			K. spp	S	5					0			N
Hawser et al. 2012, Personal Communication	268	-33.9249	18.4241	Unspecified			South Africa	AFR	2012	2004	2017	168	MULTI	HC - UNK			IAI	UNK			MULTI		CLIN LAB			K. vari	S	21					0			Y
Hawser et al. 2012, Personal Communication	268	36.8065	10.1815	Unspecified			Tunisia	EMR	2012	2011	2017	84	MULTI	HC - UNK			IAI	UNK			MULTI		CLIN LAB			E. coli	R	1113					0.2			Y
Hawser et al. 2012, Personal Communication	268	36.8065	10.1815	Unspecified			Tunisia	EMR	2012	2011	2017	84	MULTI	HC - UNK			IAI	UNK			MULTI		CLIN LAB			K. spp	S	12					0			N
Hawser et al. 2012, Personal Communication	268	36.8065	10.1815	Unspecified			Tunisia	EMR	2012	2011	2017	84	MULTI	HC - UNK			IAI	UNK			MULTI		CLIN LAB			K. oxy	S	24					0			Y
Hawser et al. 2012, Personal Communication	268	36.8065	10.1815	Unspecified			Tunisia	EMR	2012	2011	2017	84	MULTI	HC - UNK			IAI	UNK			MULTI		CLIN LAB			K. pneu	R	447					13.2			Y
Ayari et al. 2017	709	36.8065	10.1815	Military Hospital of Tunis; Habib Thameur Hospital	Tunis	Tunis Governorate	Tunisia	EMR	2017	2004	2012	108	MULTI	HC - ACUTE				ALL			MULTI		CLIN LAB		Enzyme - ESBL+	E. coli	S	46			0	0				Y
Hefzy et al. 2017	269	29.321366	30.833966	Fayoum University Hospital	Fayoum	Faiyum Governorate	Egypt	EMR	2017	2014	2015	4	SINGLE	COMM			UTI	UNK			URINE		CLIN LAB		Drug - Fluoroquinolone - R	E. coli	S	92				0				Y
Ayibieke et al. 2018	332	9.393114	-0.823524	Tamale Teaching Hospital	Tamale	Northern Region	Ghana	AFR	2018	2016	2016	1	SINGLE	HC - ACUTE				ADULT			URINE		CASE SERIES		Gene - bla NDM-1	E. coli	R	1			100	100				N					N		N				Y
Helal et al. 2014_2	270	30.0444	31.2357	Cairo University Hospital	Cairo	Cairo Governorate	Egypt	EMR	2014	2011	2012	12	MULTI	HC - ACUTE				UNK			UNK		CLIN LAB		Drug - Carbapenem - S	K. pneu	R	11								N							Y
Henderson et al. 2019	271	30.0444	31.2357	Barts Health NHS Trust			Egypt	EMR	2019				SINGLE	HC - ACUTE			Traveler	ALL			STOOL		CLIN LAB			E. coli	S	1				0				N					N		N			N
Ayoyi et al. 2017	359	-1.2921	36.8219	Unspecified	Nairobi	Nairobi County	Kenya	AFR	2017	2012	2016	24	MULTI	COMM			Pregnant; Colonized	ADULT	ADOLESCENT		URINE		SURVEILLANCE			E. coli	S	85			0					Y
Ayoyi et al. 2017	359	-1.2921	36.8219	Unspecified	Nairobi	Nairobi County	Kenya	AFR	2017	2012	2016	24	MULTI	COMM			Pregnant; Colonized	ADULT	ADOLESCENT		URINE		SURVEILLANCE			K. spp	R	17			5.9					N
El-Ghazzawy et al. 2015	273	31.201551	29.905256	Alexandria Main University Hospital	Alexandria	Alexandria Governorate	Egypt	EMR	2015	2015	2015	6	SINGLE	HC - ACUTE				ADULT			MULTI		CLIN LAB		Drug - Carbapenem - R	E. coli	R	3					100			N					N					N
El-Ghazzawy et al. 2015	273	31.201551	29.905256	Alexandria Main University Hospital	Alexandria	Alexandria Governorate	Egypt	EMR	2015	2015	2015	6	SINGLE	HC - ACUTE				ADULT			MULTI		CLIN LAB		Drug - Carbapenem - R	K. pneu	R	75					100			N					N					Y
Kamel et al. 2014	274	30.0444	31.2357	Unspecified	Cairo	Cairo Governorate	Egypt	EMR	2014	2011	2013	16	MULTI	HC - ACUTE	COMM		DFU	ADULT			WOUND		CLIN LAB			E. coli	R	24			4.16					Y
Kamel et al. 2014	274	30.0444	31.2357	Unspecified	Cairo	Cairo Governorate	Egypt	EMR	2014	2011	2013	16	MULTI	HC - ACUTE	COMM		DFU	ADULT			WOUND		CLIN LAB			K. spp	R	17			17.6					N
Kamel et al. 2018	275	30.022878	31.23787	575357 Children's Cancer Hospital	Cairo	Cairo Governorate	Egypt	EMR	2018	2014	2016	25	SINGLE	HC - ACUTE			Cancer; Febrile Neutropenia	CHILD			MULTI		CLIN LAB			E. coli	R	86	52.3	48	46.1			R	11.36	N	N				N		N			N
Kamel et al. 2018	275	30.022878	31.23787	575357 Children's Cancer Hospital	Cairo	Cairo Governorate	Egypt	EMR	2018	2014	2016	25	SINGLE	HC - ACUTE			Cancer; Febrile Neutropenia	CHILD			MULTI		CLIN LAB			K. spp	R	71	76.92	81	75			R	21.1	N	N				N		Y			Y
Khalaf et al. 2009	276	30.0444	31.2357	Unspecified	Cairo	Cairo Governorate	Egypt	EMR	2009	2006	2006	12	SINGLE	HC - ACUTE				ALL			MULTI		CLIN LAB			E. coli	S	1			0					N
Khalaf et al. 2009	276	30.0444	31.2357	Unspecified	Cairo	Cairo Governorate	Egypt	EMR	2009	2006	2006	12	SINGLE	HC - ACUTE				ALL			MULTI		CLIN LAB			K. pneu	S	3			0					N
Khalifa et al. 2017	277	30.0444	31.2357	Alobour Hospital; Alraghama Hospital; Baltim Legitimacy Society Hospital; Kafr El-Sheikh City Public Hospital; Kafr El-Sheikh Legitimacy Society Hospital; National Cancer Institute	Kafr El-Sheikh; Cairo	Kafr El Sheikh Governorate; Giza Governorate	Egypt	EMR	2017	2014	2014	6	MULTI	HC - ACUTE				ALL			MULTI		CLIN LAB			E. coli	R	19					100			N					N		N				Y
Khalifa et al. 2017	277	30.0444	31.2357	Alobour Hospital; Alraghama Hospital; Baltim Legitimacy Society Hospital; Kafr El-Sheikh City Public Hospital; Kafr El-Sheikh Legitimacy Society Hospital; National Cancer Institute	Kafr El-Sheikh; Cairo	Kafr El Sheikh Governorate; Giza Governorate	Egypt	EMR	2017	2014	2014	6	MULTI	HC - ACUTE				ALL			MULTI		CLIN LAB			K. pneu	R	89					100			N					N		N				Y
Khalil et al. 2017	278	30.0444	31.2357	El-demerdash Hospital	Cairo	Cairo Governorate	Egypt	EMR	2017	2013	2015	20	SINGLE	HC - ACUTE				UNK			MULTI		CLIN LAB		Drug - Carbapenem - NS/R	K. pneu	R	46			100	100		S	0	N	Y				Y		Y				Y
Khalil et al. 2019	279	29.995951	30.965789	Misr University for Science & Technology		Giza Governorate	Egypt	EMR	2019	2016	2017	9	SINGLE	HC - ACUTE				UNK			MULTI		CLIN LAB			K. pneu	R	43					58			Y					N		N				Y
Labib et al. 2018	280	30.029064	31.233346	Cairo University Children's Hospital	Cairo	Cairo Governorate	Egypt	EMR	2018	2016	2017	13	SINGLE	HC - ACUTE				CHILD	INFANT		MULTI		CASE SERIES			E. coli	R	19				95		R	3.8	N	Y
Labib et al. 2018	280	30.029064	31.233346	Cairo University Children's Hospital	Cairo	Cairo Governorate	Egypt	EMR	2018	2016	2017	13	SINGLE	HC - ACUTE				CHILD	INFANT		MULTI		CASE SERIES			K. spp	R	111				78		S	0	Y	Y
Lashin et al. 2017	281	30.0444	31.2357	Unspecified			Egypt	EMR	2017				SINGLE	HC - ACUTE				UNK			MULTI		CLIN LAB			E. coli	R	25				8				Y
Lashin et al. 2017	281	30.0444	31.2357	Unspecified			Egypt	EMR	2017				SINGLE	HC - ACUTE				UNK			MULTI		CLIN LAB			K. pneu	R	20				15				Y
Ballot et al. 2019	584	-26.2041	28.0473	University of Witwatersrand	Johannesburg	Gauteng Province	South Africa	AFR	2019	2013	2015	36	SINGLE	HC - ACUTE			Sepsis	NEONATE			BLOOD		CASE SERIES		Drug - MDR	E. coli	S	45	0		0	0				Y
Ballot et al. 2019	584	-26.2041	28.0473	University of Witwatersrand	Johannesburg	Gauteng Province	South Africa	AFR	2019	2013	2015	36	SINGLE	HC - ACUTE			Sepsis	NEONATE			BLOOD		CASE SERIES		Drug - MDR	K. pneu	R	308	4.3		6.1	6.5				N			N		N		N			Y
Ballot et al. 2019	584	-26.2041	28.0473	University of Witwatersrand	Johannesburg	Gauteng Province	South Africa	AFR	2019	2013	2015	36	SINGLE	HC - ACUTE			Sepsis	NEONATE			BLOOD		CASE SERIES		Drug - MDR	K. spp	R	27	0		3.7	3.8				N			N		N		N			N
Lob et al. 2018_2	282	30.0444	31.2357	Unspecified			Egypt	EMR	2018	2015	2016	24	MULTI	HC - ACUTE			UTI	UNK			URINE		CLIN LAB			E. coli	R	212	17.9		13.2			R	0.9	Y	Y
Lob et al. 2018_2	282	30.0444	31.2357	Unspecified			Egypt	EMR	2018	2015	2016	24	MULTI	HC - ACUTE			UTI	UNK			URINE		CLIN LAB			K. oxy	R	3	33.3		33.3			S	0	N	N
Lob et al. 2018_2	282	30.0444	31.2357	Unspecified			Egypt	EMR	2018	2015	2016	24	MULTI	HC - ACUTE			UTI	UNK			URINE		CLIN LAB			K. pneu	R	183	44.3		41			R	2.2	Y	Y
Lob et al. 2018_2	282	-1.2921	36.8219	Unspecified			Kenya	AFR	2018	2015	2016	24	MULTI	HC - ACUTE			UTI	UNK			URINE		CLIN LAB			E. coli	S	5	0		0			S	0	N	N
Lob et al. 2018_2	282	-1.2921	36.8219	Unspecified			Kenya	AFR	2018	2015	2016	24	MULTI	HC - ACUTE			UTI	UNK			URINE		CLIN LAB			K. pneu	R	5	40		40			S	0	N	N
Lob et al. 2018_2	282	31.6295	-7.9811	Unspecified			Morocco	EMR	2018	2015	2016	24	MULTI	HC - ACUTE			UTI	UNK			URINE		CLIN LAB			E. coli	R	346	2		1.4			R	0.6	Y	Y
Lob et al. 2018_2	282	31.6295	-7.9811	Unspecified			Morocco	EMR	2018	2015	2016	24	MULTI	HC - ACUTE			UTI	UNK			URINE		CLIN LAB			K. oxy	S	6	0		0			S	0	N	N
Lob et al. 2018_2	282	31.6295	-7.9811	Unspecified			Morocco	EMR	2018	2015	2016	24	MULTI	HC - ACUTE			UTI	UNK			URINE		CLIN LAB			K. pneu	R	80	22.5		12.5			R	1.3	Y	Y
Lob et al. 2018_2	282	-33.9249	18.4241	Unspecified			South Africa	AFR	2018	2015	2016	24	MULTI	HC - ACUTE			UTI	UNK			URINE		CLIN LAB			E. coli	R	576	0.2		0.7			R	0.3	Y	Y
Lob et al. 2018_2	282	-33.9249	18.4241	Unspecified			South Africa	AFR	2018	2015	2016	24	MULTI	HC - ACUTE			UTI	UNK			URINE		CLIN LAB			K. oxy	R	33	3		0			S	0	Y	Y
Lob et al. 2018_2	282	-33.9249	18.4241	Unspecified			South Africa	AFR	2018	2015	2016	24	MULTI	HC - ACUTE			UTI	UNK			URINE		CLIN LAB			K. pneu	R	232	10.8		9.9			R	0.9	Y	Y
Lob et al. 2018_2	282	36.8065	10.1815	Unspecified			Tunisia	EMR	2018	2015	2016	24	MULTI	HC - ACUTE			UTI	UNK			URINE		CLIN LAB			E. coli	R	309	0.7		0			R	1.3	Y	Y
Lob et al. 2018_2	282	36.8065	10.1815	Unspecified			Tunisia	EMR	2018	2015	2016	24	MULTI	HC - ACUTE			UTI	UNK			URINE		CLIN LAB			K. oxy	S	7	0		0			S	0	N	N
Lob et al. 2018_2	282	36.8065	10.1815	Unspecified			Tunisia	EMR	2018	2015	2016	24	MULTI	HC - ACUTE			UTI	UNK			URINE		CLIN LAB			K. pneu	R	96	15.6		13.5			R	2.1	Y	Y
El-Sokkary et al. 2015	293	31.0409	31.3785	Mansoura University Hospital	Mansoura	Dakahlia Governorate	Egypt	EMR	2015	2011	2013	24	SINGLE	HC - ACUTE				UNK			MULTI		CLIN LAB			E. coli	S	80			0					Y
Bamford et al. 2011	585	-29.0852	26.1596		Bloemfontein	Free State	South Africa	AFR	2011	2010	2010	12	MULTI	HC - ACUTE				ALL			BLOOD		CLIN LAB			E. coli	S	63	0							Y
Bamford et al. 2011	585	-26.2041	28.0473		Johannesburg	Gauteng	South Africa	AFR	2011	2010	2010	12	MULTI	HC - ACUTE				ALL			BLOOD		CLIN LAB			E. coli	S	463	0							Y
Bamford et al. 2011	585	-26.2041	28.0473		Johannesburg	Gauteng	South Africa	AFR	2011	2010	2010	12	MULTI	HC - ACUTE				ALL			BLOOD		CLIN LAB			E. coli	S	264	0							Y
Bamford et al. 2011	585	-25.7478	28.2292		Pretoria	Gauteng	South Africa	AFR	2011	2010	2010	12	MULTI	HC - ACUTE				ALL			BLOOD		CLIN LAB			E. coli	S	213	0							Y
Bamford et al. 2011	585	-33.9248	18.4241		Cape Town	Western Cape	South Africa	AFR	2011	2010	2010	12	MULTI	HC - ACUTE				ALL			BLOOD		CLIN LAB			E. coli	S	217	0							Y
Bamford et al. 2011	585	-33.9248	18.4241		Cape Town	Western Cape	South Africa	AFR	2011	2010	2010	12	MULTI	HC - ACUTE				ALL			BLOOD		CLIN LAB			E. coli	S	114	0							Y
Bamford et al. 2011	585	-29.0852	26.1596		Bloemfontein	Free State	South Africa	AFR	2011	2010	2010	12	MULTI	HC - ACUTE				ALL			BLOOD		CLIN LAB			K. pneu	R	110	1		0	2				Y
Bamford et al. 2011	585	-26.2041	28.0473		Johannesburg	Gauteng	South Africa	AFR	2011	2010	2010	12	MULTI	HC - ACUTE				ALL			BLOOD		CLIN LAB			K. pneu	R	498	3		1	0				Y
Bamford et al. 2011	585	-26.2041	28.0473		Johannesburg	Gauteng	South Africa	AFR	2011	2010	2010	12	MULTI	HC - ACUTE				ALL			BLOOD		CLIN LAB			K. pneu	R	302	2		1	0				Y
Bamford et al. 2011	585	-25.7478	28.2292		Pretoria	Gauteng	South Africa	AFR	2011	2010	2010	12	MULTI	HC - ACUTE				ALL			BLOOD		CLIN LAB			K. pneu	R	445	1		0	0				Y
Bamford et al. 2011	585	-33.9248	18.4241		Cape Town	Western Cape	South Africa	AFR	2011	2010	2010	12	MULTI	HC - ACUTE				ALL			BLOOD		CLIN LAB			K. pneu	R	254	4		1	0				Y
Bamford et al. 2011	585	-33.9248	18.4241		Cape Town	Western Cape	South Africa	AFR	2011	2010	2010	12	MULTI	HC - ACUTE				ALL			BLOOD		CLIN LAB			K. pneu	S	193	0		0	0				Y
Ehlkes et al. 2019	295	15.323157	38.923592	Unspecified			Eritrea	AFR	2019	2016	2017	12	SINGLE	COMM			Immigrant	ALL			STOOL		SURVEILLANCE		Enzyme - ESBL+	E. coli	S	14	0		0	0				N	N									N
Ehlkes et al. 2019	295	2.046848	45.318678	Unspecified			Somalia	AFR	2019	2016	2017	12	SINGLE	COMM			Immigrant	ALL			STOOL		SURVEILLANCE		Enzyme - ESBL+	E. coli	S	27	0		0	0				Y	N									N
Gashaw et al. 2018	296	7.6739	36.8358	Jimma University Medical Center	Jimma	Oromia Region	Ethiopia	AFR	2018	2016	2016	5	SINGLE	HC - ACUTE			HAI; BSI	UNK			MULTI		CASE SERIES			E. coli	R	31				16.1				Y
Gashaw et al. 2018	296	7.6739	36.8358	Jimma University Medical Center	Jimma	Oromia Region	Ethiopia	AFR	2018	2016	2016	5	SINGLE	HC - ACUTE			HAI; BSI	UNK			MULTI		CASE SERIES			K. spp	R	30				30				Y
Gebre-Sealsssie et al. 2007	297	7.6739	36.8358	Jimma Hospital	Jimma	Oromia Region	Ethiopia	AFR	2007	2003	2004	19	SINGLE	HC - ACUTE				ADULT	CHILD		MULTI		CLIN LAB			E. coli		17						R	82.4		Y
Gebre-Sealsssie et al. 2007	297	7.6739	36.8358	Jimma Hospital	Jimma	Oromia Region	Ethiopia	AFR	2007	2003	2004	19	SINGLE	HC - ACUTE				ADULT	CHILD		MULTI		CLIN LAB			K. spp		15						R	20		Y
Gizachew et al. 2019	298	7.6739	36.8358	Jimma University Hospital	Jimma	Oromia Region	Ethiopia	AFR	2019	2016	2016	5	SINGLE	HC - ACUTE			UTI	ADULT			URINE		CASE SERIES			E. coli	R	55			10.9	41.8		R	90.9	Y	Y
Gizachew et al. 2019	298	7.6739	36.8358	Jimma University Hospital	Jimma	Oromia Region	Ethiopia	AFR	2019	2016	2016	5	SINGLE	HC - ACUTE			UTI	ADULT			URINE		CASE SERIES			K. oxy	R	11			9.1	45.5		R	72.7	N	Y
Gizachew et al. 2019	298	7.6739	36.8358	Jimma University Hospital	Jimma	Oromia Region	Ethiopia	AFR	2019	2016	2016	5	SINGLE	HC - ACUTE			UTI	ADULT			URINE		CASE SERIES			K. pneu	R	10			10	50		R	90	N	Y
Kalayu et al. 2019	299	9.043534	38.760338	Yekatit 12 Hospital	Addis Ababa	Oromia Region	Ethiopia	AFR	2019	2016	2017	13	SINGLE	HC - ACUTE			SSI	ALL			TISSUE		CLIN LAB			E. coli	S	11				0				N
Kalayu et al. 2019	299	9.043534	38.760338	Yekatit 12 Hospital	Addis Ababa	Oromia Region	Ethiopia	AFR	2019	2016	2017	13	SINGLE	HC - ACUTE			SSI	ALL			TISSUE		CLIN LAB			K. spp	S	10				0				N
Legese et al. 2017	300	8.9806	38.7578	Tikur Anbessa Specialized Hospital	Addis Ababa	Oromia Region	Ethiopia	AFR	2017	2014	2014	3	SINGLE	COMM	HC - ACUTE		Sepsis; UTI	CHILD			BLOOD	URINE	CLIN LAB			E. coli	S	6			0	0				N
Legese et al. 2017	300	8.9806	38.7578	Tikur Anbessa Specialized Hospital	Addis Ababa	Oromia Region	Ethiopia	AFR	2017	2014	2014	3	SINGLE	COMM	HC - ACUTE		Sepsis; UTI	CHILD			BLOOD	URINE	CLIN LAB			K. oxy	R	1			0	100				N
Legese et al. 2017	300	8.9806	38.7578	Tikur Anbessa Specialized Hospital	Addis Ababa	Oromia Region	Ethiopia	AFR	2017	2014	2014	3	SINGLE	COMM	HC - ACUTE		Sepsis; UTI	CHILD			BLOOD	URINE	CLIN LAB			K. pneu	R	19			10.5	15.8				N
Beyene et al. 2019	312	8.97875	38.752726	National Reference Laboratory	Addis Ababa	Oromia Region	Ethiopia	AFR	2019	2017	2018	7	SINGLE	HC - UNK				ALL			MULTI		CLIN LAB			E. coli	S	144	0	0	0	0				Y
Beyene et al. 2019	312	8.97875	38.752726	National Reference Laboratory	Addis Ababa	Oromia Region	Ethiopia	AFR	2019	2017	2018	7	SINGLE	HC - UNK				ALL			MULTI		CLIN LAB			K. pneu	R	72	5.6	6	5.6	5.6				Y
Dadi et al. 2018	313	8.97875	38.752726	Tikur Anbessa Specialized Hospital; Yekatit 12 Hospital; Zewditu Hospital	Addis Ababa	Oromia Region	Ethiopia	AFR	2018	2017	2017	12	MULTI	HC - ACUTE			UTI	ALL			MULTI		CASE SERIES			E. coli	S	200			0	0				Y
Desta et al. 2016	314	9.0457714	38.7587		Addis Ababa		Ethiopia	AFR	2016	2012	2012	1	SINGLE	HC - ACUTE				ALL			STOOL		SURVEILLANCE			E. coli	R	235	2		0	0				Y
Desta et al. 2016	314	9.0457714	38.7587		Addis Ababa		Ethiopia	AFR	2016	2012	2012	1	SINGLE	HC - ACUTE				ALL			STOOL		SURVEILLANCE			K. pneu	R	58	2		2	2				Y
Eshetie et al. 2015	315	12.615478	37.452242	University of Gondar Hospital	Gondar	Amhara Region	Ethiopia	AFR	2015	2014	2014	4	SINGLE	HC - ACUTE	COMM		UTI	ADULT			URINE		CASE SERIES			E. coli	R	2								N							Y
Eshetie et al. 2015	315	12.615478	37.452242	University of Gondar Hospital	Gondar	Amhara Region	Ethiopia	AFR	2015	2014	2014	4	SINGLE	HC - ACUTE	COMM		UTI	ADULT			URINE		CASE SERIES			K. pneu	R	2								N							Y
Eshetu et al. 2019	316	7.6739	36.8358	Jimma University Medical Center	Jimma	Oromia Region	Ethiopia	AFR	2019	2017	2017	1	SINGLE	HC - ACUTE			Preterm Birth; HAI	NEONATE			BLOOD	IV FLUID	CASE SERIES			K. oxy	R	1				100				N
Kouegnigan Rerambiah et al. 2014	317	0.4162	9.4673		Libreville		Gabon	AFR	2014	2010	2010	12	SINGLE	HC - ACUTE	COMM			ALL			MULTI		CLIN LAB			E. coli	S	46			0					Y
Kouegnigan Rerambiah et al. 2014	317	0.4162	9.4673		Libreville		Gabon	AFR	2014	2010	2010	12	SINGLE	HC - ACUTE	COMM			ALL			MULTI		CLIN LAB			K. spp	S	79			0					Y
Labi et al. 2016	324	5.536896	-0.226386	Korle-Bu Teaching Hospital	Accra	Accra District	Ghana	AFR	2016	2010	2013	48	SINGLE	HC - ACUTE			BSI	NEONATE			BLOOD		CLIN LAB			E. coli	S	25					0			Y
Labi et al. 2016	324	5.536896	-0.226386	Korle-Bu Teaching Hospital	Accra	Accra District	Ghana	AFR	2016	2010	2013	48	SINGLE	HC - ACUTE			BSI	NEONATE			BLOOD		CLIN LAB			K. spp	S	31					0			Y
Barguigua et al. 2011	408	31.6295	-7.9811	Unspecified			Morocco	EMR	2011	2004	2009	63	MULTI	COMM			UTI	ALL			URINE		CLIN LAB		Drug - Cefotaxime/Ceftazidime - R; Enzyme - ESBL+	E. coli	S	10			0					N
Barguigua et al. 2011	408	31.6295	-7.9811	Unspecified			Morocco	EMR	2011	2004	2009	63	MULTI	COMM			UTI	ALL			URINE		CLIN LAB		Drug - Cefotaxime/Ceftazidime - R; Enzyme - ESBL+	K. pneu	S	2			0					N
Barguigua et al. 2012	406	31.6295	-7.9811	Unspecified	Casablanca; El Jadida; Meknes; Beni Mellal; Settat; Rabat; Fez	Casablanca-Settat Region; F�s-Mekn�s Region; B�ni Mellal-Kh�nifra Region; Rabat-Sal�-K�nitra Region	Morocco	EMR	2012	2009	2011	33	MULTI	COMM			UTI	UNK			URINE		CLIN LAB		Drug - Carbapenem - R	E. coli	R	5	100							N			N			N	N			N
Barguigua et al. 2012	406	31.6295	-7.9811	Unspecified	Casablanca; El Jadida; Meknes; Beni Mellal; Settat; Rabat; Fez	Casablanca-Settat Region; F�s-Mekn�s Region; B�ni Mellal-Kh�nifra Region; Rabat-Sal�-K�nitra Region	Morocco	EMR	2012	2009	2011	33	MULTI	COMM			UTI	UNK			URINE		CLIN LAB		Drug - Carbapenem - R	K. pneu	R	6	100							N			N			Y	N			N
Bourafa et al. 2018	333	5.603164	-0.187286	Unspecified			Ghana	AFR	2018	2015	2015	3	SINGLE	HC - ACUTE	COMM			ALL			MULTI		CLIN LAB			E. coli	R	27	3.7		0					Y					N		N			N
Bourafa et al. 2018	333	5.603164	-0.187286	Unspecified			Ghana	AFR	2018	2015	2015	3	SINGLE	HC - ACUTE	COMM			ALL			MULTI		CLIN LAB			K. pneu	R	20	20		10					Y					N		N			N
Codjoe et al. 2019	334	5.603164	-0.187286	Korle-Bu Teaching Hospital; Effia-Nkwanta Hospital; AngloGold Mines Hospital; Ho Regional Hospital	Accra; Takoradi; Ho	Greater Accra Region; Western Region; Volta Region	Ghana	AFR	2019	2012	2014	24	MULTI	HC - ACUTE				ALL			WOUND	URINE	CLIN LAB		Drug - Carbapenem - R	E. coli	R	12								N					N			N			Y
Codjoe et al. 2019	334	5.603164	-0.187286	Korle-Bu Teaching Hospital; Effia-Nkwanta Hospital; AngloGold Mines Hospital; Ho Regional Hospital	Accra; Takoradi; Ho	Greater Accra Region; Western Region; Volta Region	Ghana	AFR	2019	2012	2014	24	MULTI	HC - ACUTE				ALL			WOUND	URINE	CLIN LAB		Drug - Carbapenem - R	K. pneu	R	3								N					N			N			N
Eibach et al. 2016	335	6.7944054	-1.1062		Agogo	Asante Akim	Ghana	AFR	2016	2007	2012	47	SINGLE	HC - ACUTE	COMM			ALL			BLOOD		CLIN LAB			E. coli	S	50					0			Y
Eibach et al. 2016	335	6.7944054	-1.1062		Agogo	Asante Akim	Ghana	AFR	2016	2007	2012	47	SINGLE	HC - ACUTE	COMM			ALL			BLOOD		CLIN LAB			K. pneu	S	41					0			Y
Janssen et al. 2018	336	4.9649	-2.4709	St. Martin de Porres Hospital	Eikwe	Western Region	Ghana	AFR	2018	2014	2014	5	SINGLE	HC - ACUTE	COMM			ALL			WOUND		CLIN LAB			E. coli	S	19				0				N
Janssen et al. 2018	336	4.9649	-2.4709	St. Martin de Porres Hospital	Eikwe	Western Region	Ghana	AFR	2018	2014	2014	5	SINGLE	HC - ACUTE	COMM			ALL			WOUND		CLIN LAB			K. pneu	S	13				0				N
Barguigua et al. 2012_1	405	34.2106	-3.998	Unspecified	Taza	F�s-Mekn�s Region	Morocco	EMR	2012			1	SINGLE	COMM				ADULT	ELDERLY		URINE		CASE SERIES		Drug - Carbapenem - R	K. pneu	R	1	100		100			S	0	N	N		N		N		N			N	Y
Gyasi-Sarpong et al. 2014	337	6.6666	-1.6163		Kumasi		Ghana	AFR	2014	2009	2009	12	SINGLE	HC - ACUTE			Urinary Retention	ADULT			URINE		CASE SERIES			E. coli	S	53			0	0				Y
Gyasi-Sarpong et al. 2014	337	6.6666	-1.6163		Kumasi		Ghana	AFR	2014	2009	2009	12	SINGLE	HC - ACUTE			Urinary Retention	ADULT			URINE		CASE SERIES			K. spp	R	23			0	4.3				Y
Isendahl et al. 2012	338	11.8817	-15.6178		Bissau		Guinea-Bissau	AFR	2012	2010	2010	4	SINGLE	HC - ACUTE				INFANT	CHILD		STOOL		SURVEILLANCE		Enzyme - ESBL+	E. coli	S	83				0				Y
Isendahl et al. 2012	338	11.8817	-15.6178		Bissau		Guinea-Bissau	AFR	2012	2010	2010	3	SINGLE	HC - ACUTE				INFANT	CHILD		STOOL		SURVEILLANCE		Enzyme - ESBL+	K. pneu	S	91				0				Y
Kagia et al. 2019	339	-3.5107	39.9093	Kilifi County Hospital	Kilifi	Kilifi County	Kenya	AFR	2019	2013	2014	14	SINGLE	COMM				NEONATE			STOOL		CLIN LAB		Enzyme - ESBL+	E. coli	S	25			0					Y
Kagia et al. 2019	339	-3.5107	39.9093	Kilifi County Hospital	Kilifi	Kilifi County	Kenya	AFR	2019	2013	2014	14	SINGLE	COMM				NEONATE			STOOL		CLIN LAB		Enzyme - ESBL+	K. pneu	S	31			0					Y
Barguigua et al. 2013_2	407	31.6295	-7.9811	Unspecified	Casablanca; El Jadida; Settat; Rabat; Meknes	Casablanca-Settat Region; F�s-Mekn�s Region; Rabat-Sal�-K�nitra Region	Morocco	EMR	2013	2010	2011	24	MULTI	HC - ACUTE			UTI	ALL			UNK		CLIN LAB		Enzyme - ESBL+	E. coli	R	49			10.2					N			N			Y	N			N
Kariuki et al. 2001	340	-1.301194	36.806947	Kenyatta National Hospital	Nairobi	Nairobi County	Kenya	AFR	2001	1999	2000	8	SINGLE	HC - ACUTE			Sepsis	NEONATE			BLOOD		CLIN LAB		Gene - CTX-M-12	K. pneu	R	9			100					N
Kariuki et al. 2007	341	-1.2921	36.8219	Aga Khan University Hospital	Nairobi	Nairobi County	Kenya	AFR	2007	2004	2005	15	SINGLE	HC - ACUTE	COMM		UTI	ADULT	CHILD		URINE		CLIN LAB		Drug - Fluoroquinolone - R	E. coli	S	17			0	0				N
Barguigua et al. 2015	409	33.5731	-7.5898	Ibn Rochd University Hospital	Casablanca	Casablanca-Settat Region	Morocco	EMR	2015	2011	2011	3	SINGLE	HC - ACUTE				ALL			MULTI		CLIN LAB			K. pneu	R	166	6.7		1.2					Y			N		N		N			N	Y
Kassim et al. 2016	342	-1.2921	36.8219		Nairobi		Kenya	AFR	2016	2012	2014	36	SINGLE	HC - ACUTE				ALL			MULTI		CLIN LAB			E. coli	R	5165				0.3				Y
Kiiru et al. 2012	343						Kenya	AFR	2012	1998	2010	144	MULTI	HC - ACUTE	COMM			ALL			MULTI		CLIN LAB			E. coli	S	912			0					Y
Kiiru et al. 2011	344	-1.2921	36.8219	Unspecified			Kenya	AFR	2011				SINGLE	HC - ACUTE				UNK			MULTI		CLIN LAB		Drug - MDR	E. coli	S	16					0			N
Kohli et al. 2010	345	-1.2921	36.8219		Nairobi		Kenya	AFR	2010	2003	2008	63	SINGLE	HC - ACUTE				UNK			BLOOD		CLIN LAB			E. coli	R	69			1					Y
Kohli et al. 2010	345	-1.2921	36.8219		Nairobi		Kenya	AFR	2010	2003	2008	63	SINGLE	HC - ACUTE				UNK			BLOOD		CLIN LAB			K. spp	R	38			5					Y
Carattoll et al. 2011	360	-1.2921	36.8219	Unspecified	Nairobi	Nairobi County	Kenya	AFR	2011	2009	2009	1	SINGLE	HC - ACUTE				UNK			UNK		CLIN LAB			K. pneu	R	1								N											Y
Hensen et al. 2017	361	-3.5107	39.9093	Kilifi County Hospital	Kilifi	Kilifi County	Kenya	AFR	2017	2001	2011	120	SINGLE	COMM	HC - ACUTE			ALL			BLOOD		CLIN LAB			K. pneu	R	198			0					Y										Y	N
Juma et al. 2017	362	-1.28872	36.803303	Centre for Microbiology Research	Nairobi	Nairobi County	Kenya	AFR	2017				MULTI	COMM			Workers - Food Handler; Colonized	ADULT			STOOL		SURVEILLANCE			E. coli	R	323			1					Y
Frickmann et al. 2018	363	32.8872	13.1913	Bundeswehr Hospital Hamburg; Bundeswehr Hospital Westerstede			Libya	EMR	2018	2011	2013	36	MULTI	HC - ACUTE	COMM		Trauma	ADULT			MULTI		CLIN LAB		Drug - MDR	E. coli	S	3			0	0				N					N		N			N
Frickmann et al. 2018	363	32.8872	13.1913	Bundeswehr Hospital Hamburg; Bundeswehr Hospital Westerstede			Libya	EMR	2018	2011	2013	36	MULTI	HC - ACUTE	COMM		Trauma	ADULT			MULTI		CLIN LAB		Drug - MDR	K. pneu	R	6			33.3	33.3				N					N		N			N
Hammerum et al. 2012	364	32.8872	13.1913	Odense University Hospital; Hvidovre University Hospital; Aarhus University Hospital			Libya	EMR	2012	2011	2011	1	MULTI	HC - ACUTE			Hospital Transfer	UNK			MULTI		CLIN LAB		Gene - bla OXA-48	K. pneu	R	7	100		100	100		R	14.3	N	N										N
Kaase et al. 2012_2	365	32.8872	13.1913	Unspecified			Libya	EMR	2012	2011	2012	5	SINGLE	HC - ACUTE			Trauma	ADOLESCENT	ADULT		UNK		CLIN LAB			K. pneu	R	37								N					N		N			N
Kieffer et al. 2018	366	32.8872	13.1913	Tripoli Medical Centre	Tripoli	Greater Tripoli Region	Libya	EMR	2018	2014	2015	12	SINGLE	HC - ACUTE				UNK			MULTI		CLIN LAB		Drug - Imipenem - NS	K. spp	R	32			100			R	18.8	N	N										Y
Kocsis et al. 2013	367	32.8872	13.1913	Unspecified			Libya	EMR	2013	2011	2011	1	SINGLE	HC - ACUTE			Refugee	ADULT			BLOOD		CASE SERIES		Drug - Carbapenem - R	K. pneu	R	1	100		0	100		R	100	N	N
Kraiem et al. 2015	368	32.8872	13.1913	Tripoli Medical Center; Burn and Pediatric Surgery Hospital	Tripoli	Greater Tripoli Region	Libya	EMR	2015	2013	2014	24	SINGLE	HC - ACUTE	COMM			ALL			WOUND		CASE SERIES		Drug - Ertapenem - R	E. coli	R	1	100		0	0		S	0	N	N		N				N			N
Kraiem et al. 2015	368	32.8872	13.1913	Tripoli Medical Center; Burn and Pediatric Surgery Hospital	Tripoli	Greater Tripoli Region	Libya	EMR	2015	2013	2014	24	SINGLE	HC - ACUTE	COMM			ALL			EAR	BEDSORE	CASE SERIES		Drug - Ertapenem - R	K. pneu	R	2	100		100	100		S	0	N	N		N				N			Y
Lafeuille et al. 2013	369	32.8872	13.1913	Unspecified			Libya	EMR	2013	2011	2011	5	SINGLE	HC - ACUTE			Trauma	ADULT			MULTI		CASE SERIES		Drug - MDR	K. pneu	R	6	100		83.3	83.3				N							N			N
Barry et al. 2017	577	14.7645	-17.366		Dakar		Senegal	AFR	2017	2012	2013	9	MULTI	HC - ACUTE	COMM			ADULT			URINE		CLIN LAB			E. coli	S	74			0					Y
Barry et al. 2017	577	14.720312	-17.470635	Hospital of Le Dantec; Mermoz Polyclinic; Pasteur clinic;	Darkar	Dakar Department	Senegal	AFR	2017	2012	2013	8	MULTI	COMM			UTI	ADULT			URINE		CASE SERIES			K. pneu	R	21	5		0					Y
Leistner et al. 2015	370	32.8872	13.1913	Unspecified			Libya	EMR	2015	2012	2013	24	SINGLE	HC - ACUTE			War; Colonized	ADULT			STOOL	NASAL	SURVEILLANCE		Enzyme - ESBL+/Gene - Carbapenemase+	E. coli	R	27	11.1		11.1	7.4				N
Leistner et al. 2015	370	32.8872	13.1913	Unspecified			Libya	EMR	2015	2012	2013	24	SINGLE	HC - ACUTE			War; Colonized	ADULT			STOOL	NASAL	SURVEILLANCE		Enzyme - ESBL+/Gene - Carbapenemase+	K. pneu	R	11	45.5		45.5	45.5				N
Bashir et al. 2019	479	12.0022	8.592	Aminu Kano Teaching Hospital; Murtala Muhammad Specialist Hospital; Muhammed Abdullahi Wase Specialist Hospital	Kano	Kano State	Nigeria	AFR	2019	2016	2016	6	MULTI	HC - ACUTE				ADULT			MULTI		CLIN LAB			E. coli	R	36			16.7					Y
Bashir et al. 2019	479	12.0022	8.592	Aminu Kano Teaching Hospital; Murtala Muhammad Specialist Hospital; Muhammed Abdullahi Wase Specialist Hospital	Kano	Kano State	Nigeria	AFR	2019	2016	2016	6	MULTI	HC - ACUTE				ADULT			MULTI		CLIN LAB			K. pneu	R	21			33.3					Y
Buzayan et al. 2014	381	32.126563	20.086237	Benghazi Center of Infectious Diseases and Immunity	Benghazi	Cyrenaica Region	Libya	EMR	2014	2011	2012	24	SINGLE	COMM			HIV+; UTI	UNK			URINE		CLIN LAB			E. coli	S	114			0					Y
Buzayan et al. 2010	382	32.108597	20.08416	Unspecified	Benghazi	Cyrenaica Region	Libya	EMR	2010				MULTI	HC - ACUTE	COMM		HIV+/-; UTI	UNK			URINE		CLIN LAB			E. coli	S	119			0					Y
Buzayan et al. 2010	382	32.108597	20.08416	Unspecified	Benghazi	Cyrenaica Region	Libya	EMR	2010				MULTI	HC - ACUTE	COMM		HIV+/-; UTI	UNK			URINE		CLIN LAB			K. pneu	S	50			0					Y
Carannante et al. 2018	383	32.8872	13.1913	Cotugno Hospital			Libya	EMR	2018	2017	2017	1	SINGLE	TRAVELERS			Migrant; Cellulitis	ADULT			WOUND		CASE SERIES		Gene - bla KPC	K. pneu	R	1				0				N							Y
Dau et al. 2013	384	32.8872	13.1913	Tripoli Medical Centre	Tripoli	Greater Tripoli Region	Libya	EMR	2013	2011	2011	9	SINGLE	HC - ACUTE			Trauma	ADULT			WOUND		CASE SERIES			E. coli	S	107			0					Y
Dau et al. 2013	384	32.8872	13.1913	Tripoli Medical Centre	Tripoli	Greater Tripoli Region	Libya	EMR	2013	2011	2011	9	SINGLE	HC - ACUTE			Trauma	ADULT			WOUND		CASE SERIES			K. spp	S	86			0					Y
Battikh et al. 2017	710	36.8065	10.1815	Rabta University Hospital of Tunis	Tunis	Tunis Governorate	Tunisia	EMR	2017	2014	2014	12	SINGLE	HC - ACUTE				ALL			MULTI		CASE SERIES		Drug - Colistin - R	K. pneu	R	21	90.5		61.9			R	100	N	N						Y
Elramalli et al. 2017_1	385	32.8872	13.1913	Unspecified	Tripoli	Greater Tripoli Region	Libya	EMR	2017	2015	2015	12	SINGLE	HC - ACUTE				UNK			UNK		CLIN LAB		Drug - Carbapenem - NS/R	E. coli	R	2	100			50				N
Elramalli et al. 2017_1	385	32.8872	13.1913	Unspecified	Tripoli	Greater Tripoli Region	Libya	EMR	2017	2015	2015	12	SINGLE	HC - ACUTE				UNK			UNK		CLIN LAB		Drug - Carbapenem - NS/R	K. pneu	R	47	94			70				N
Bayingana et al. 2016	562	-2.6078	29.7368	University Teaching Hospital of Butare	Butare	Huye District	Rwanda	AFR	2016	2014	2014	48	SINGLE	HC - ACUTE	COMM		UTI	UNK			URINE		CLIN LAB			E. coli	R	116				3.4				Y
Bayingana et al. 2016	562	-2.6078	29.7368	University Teaching Hospital of Butare	Butare	Huye District	Rwanda	AFR	2016	2014	2014	48	SINGLE	HC - ACUTE	COMM		UTI	UNK			URINE		CLIN LAB			K. spp	S	22				0				Y
Chereau et al. 2016	393	-18.8792	47.5079		Antananarivo and Moramanga		Madagascar	AFR	2016	2013	2014	9	MULTI	COMM			Pregnant	ADULT			STOOL		SURVEILLANCE			E. coli	S	46			0					Y
Chereau et al. 2016	393	-18.8792	47.5079		Antananarivo and Moramanga		Madagascar	AFR	2016	2013	2014	9	MULTI	COMM			Pregnant	ADULT			STOOL		SURVEILLANCE			K. spp	R	11			9					N											Y
Herindrainy et al. 2011	394	-18.8792	47.5079		Antananarivo		Madagascar	AFR	2011	2005	2006	12	SINGLE	COMM				ALL			STOOL		SURVEILLANCE			E. coli	S	31			0					Y
Gallaher et al. 2018	396	-13.9626	33.7741	Kamuzu Central Hospital	Lilongwe	Central Region	Malawi	AFR	2018	2015	2015	7	SINGLE	HC - ACUTE			Burn	CHILD	ADULT		WOUND		CASE SERIES			K. pneu	R	26			3.8					N
Gray et al. 2006	397	-15.802919	35.021599	Queen Elizabeth Central Hospital	Blantyre	Southern Region	Malawi	AFR	2006	2004	2005	12	SINGLE	COMM				ADULT	CHILD		BLOOD		CASE SERIES		Drug - Ceftriaxone - R; Enzyme - ESBL+	E. coli	S	1			0					N
Gray et al. 2006	397	-15.802919	35.021599	Queen Elizabeth Central Hospital	Blantyre	Southern Region	Malawi	AFR	2006	2004	2005	12	SINGLE	COMM				ADULT	CHILD		BLOOD		CASE SERIES		Drug - Ceftriaxone - R; Enzyme - ESBL+	K. oxy	S	1			0					N
Gray et al. 2006	397	-15.802919	35.021599	Queen Elizabeth Central Hospital	Blantyre	Southern Region	Malawi	AFR	2006	2004	2005	12	SINGLE	COMM				ADULT	CHILD		BLOOD		CASE SERIES		Drug - Ceftriaxone - R; Enzyme - ESBL+	K. pneu	S	4			0					N
Kumwenda et al. 2019	398	-13.9626	33.7741	Kamuzu Central Hospital	Lilongwe	Central Region	Malawi	AFR	2019	2016	2017	24	MULTI	HC - ACUTE				UNK			MULTI		CLIN LAB		Gene - Carbapenemase+	E. coli	R	8			100	100		S	0	N	N							N					Y
Kumwenda et al. 2019	398	-13.9626	33.7741	Kamuzu Central Hospital	Lilongwe	Central Region	Malawi	AFR	2019	2016	2017	24	MULTI	HC - ACUTE				UNK			MULTI		CLIN LAB		Gene - Carbapenemase+	K. pneu	R	7			100	100		S	0	N	N							Y					N
Kumwenda et al. 2019	398	-13.9626	33.7741	Kamuzu Central Hospital	Lilongwe	Central Region	Malawi	AFR	2019	2016	2017	24	MULTI	HC - ACUTE				UNK			MULTI		CLIN LAB		Gene - Carbapenemase+	K. vari	R	1			100	0		S	0	N	N							N					N
Hailaji et al. 2016	401	18.0735	-15.9582		Nouakchott		Mauritania	AFR	2016	2014	2014	6	MULTI	HC - ACUTE	COMM		UTI	ALL			URINE		CLIN LAB			E. coli	R	366			1					Y
Hailaji et al. 2016	401	18.0735	-15.9582		Nouakchott		Mauritania	AFR	2016	2014	2014	6	MULTI	HC - ACUTE	COMM		UTI	ALL			URINE		CLIN LAB			K. spp	S	137			0					Y
Hailaji et al. 2016	401	18.08720907	-15.98796673	National Hospital of Nouakchott	Nouakchott	Nouakchott District	Mauritania	AFR	2016	2014	2014	6	MULTI	HC - ACUTE	COMM		UTI	ALL			URINE		CLIN LAB			E. coli		366						R	1.7		Y
Hailaji et al. 2016	401	18.08720907	-15.98796673	National Hospital of Nouakchott	Nouakchott	Nouakchott District	Mauritania	AFR	2016	2014	2014	6	MULTI	HC - ACUTE	COMM		UTI	ALL			URINE		CLIN LAB			K. spp		137						R	0.8		Y
Issack 2016	403	-20.157551	57.499297	Central Health Laboratory; Jeetoo Hospital Laboratory	Port Louis	Port Louis District	Mauritius	AFR	2014	2014	2014	1	MULTI	HC - ACUTE				UNK			MULTI		CLIN LAB			E. coli		183						S	0		Y
Issack 2016	403						Mauritius	AFR	2016	2014	2014	1	SINGLE	HC - ACUTE				ALL			MULTI		CLIN LAB			E. coli	R	183				3				Y
Issack 2016	403	-20.157551	57.499297	Central Health Laboratory; Jeetoo Hospital Laboratory	Port Louis	Port Louis District	Mauritius	AFR	2014	2014	2014	1	MULTI	HC - ACUTE				UNK			MULTI		CLIN LAB			K. spp		118						S	0		Y
Issack 2016	403						Mauritius	AFR	2016	2014	2014	1	SINGLE	HC - ACUTE				ALL			MULTI		CLIN LAB			K. spp	R	118				9				Y
Belbell et al. 2017	785	-0.6072	30.6545		Mbarara	Western Region	Uganda	AFR	2017	2015	2015	7	SINGLE	HC - ACUTE			Pregnant; Postpartum	ADULT			MULTI		CASE SERIES			E. coli	R	7	14.3							N
Benaicha et al. 2017	410	31.6295	-7.9811	Unspecified		Larache Province; Tangier Province; Tetouan Province	Morocco	EMR	2017	2012	2015	36	MULTI	HC - UNK				UNK			MULTI		CLIN LAB			E. coli	R	398			5.77			R	11.3	Y	Y
Benaicha et al. 2017	410	31.6295	-7.9811	Unspecified		Larache Province; Tangier Province; Tetouan Province	Morocco	EMR	2017	2012	2015	36	MULTI	HC - UNK				UNK			MULTI		CLIN LAB			K. spp	R	118			11			R	22.9	Y	Y
Ben Archour et al. 2008	712	36.8065	10.1815	Tunisian Military Hospital	Tunis	Tunis Governorate	Tunisia	EMR	2008	2005	2005	1	SINGLE	HC - ACUTE				ADULT			UNK		CLIN LAB		Drug - Narrow Spectrum Cephalosporin - R	K. pneu	S	1			0					N
Benouda et al. 2010	411	31.6295	-7.9811	Unspecified			Morocco	EMR	2010			1	SINGLE	HC - ACUTE				UNK			UNK		CLIN LAB		Drug - Carbapenem - R	K. pneu	R	2					100			N
Bourjilat et al. 2011	412	33.573979	-7.624512	Pasteur Institute of Morocco	Casablanca	Casablanca-Settat Region	Morocco	EMR	2011	2004	2007	48	SINGLE	HC - UNK				UNK			URINE		CLIN LAB		Enzyme - ESBL+	E. coli	S	7			0					N
Chabah et al. 2016	413	33.5731	-7.5898	Abderrahim El Harrouchi Children's Hospital	Casablanca	Casablanca-Settat Region	Morocco	EMR	2016	2012	2013	24	SINGLE	HC - ACUTE				NEONATE			MULTI		CASE SERIES		Gene - Carbapenemase+	E. coli	R	1			100					N
Chabah et al. 2016	413	33.5731	-7.5898	Abderrahim El Harrouchi Children's Hospital	Casablanca	Casablanca-Settat Region	Morocco	EMR	2016	2012	2013	24	SINGLE	HC - ACUTE				NEONATE			MULTI		CASE SERIES		Gene - Carbapenemase+	K. pneu	R	20	80		100					N
Ben-Hamouda et al. 2003	717	36.800836	10.156747	Maternite Wassila Bourguiba	Tunis	Tunis Governorate	Tunisia	EMR	2003	1996	1996	3	SINGLE	HC - ACUTE				NEONATE			MULTI		OUTBREAK		Drug - MDR	K. pneu	S	40			0					Y
Cheikh et al. 2017	414	33.977861	-6.868927	Chiekh Zaid Hospital	Rabat	Rabat-Sal�-K�nitra Region	Morocco	EMR	2017	2011	2011	48	SINGLE	HC - ACUTE				CHILD			MULTI		SURVEILLANCE		Enzyme - ESBL+	E. coli	S	6					0			N
Cheikh et al. 2017	414	33.977861	-6.868927	Chiekh Zaid Hospital	Rabat	Rabat-Sal�-K�nitra Region	Morocco	EMR	2017	2011	2011	48	SINGLE	HC - ACUTE				CHILD			MULTI		SURVEILLANCE		Enzyme - ESBL+	K. pneu	R	9					11.1			N
El Bouamri et al. 2014_4	415	31.6295	-7.9811	Avicenne University Hospital	Marrakech	Marrakesh-Safi Region	Morocco	EMR	2014	2010	2012	36	SINGLE	HC - ACUTE	COMM		UTI	UNK			URINE		CLIN LAB			K. pneu	R	321			2.3					Y
Bessong et al. 2017	597	-23.4013	29.4179	Limpopo Province Department of Health; University of Venda		Limpopo Province	South Africa	AFR	2017	2009	2014		SINGLE	COMM				INFANT			STOOL		SURVEILLANCE			E. coli	S	87			0					Y
El Bouamri et al. 2014_2	416	31.6295	-7.9811	Avicenne Teaching Hospital	Marrakech	Marrakesh-Safi Region	Morocco	EMR	2014	2010	2012	36	SINGLE	HC - ACUTE	COMM		UTI	UNK			URINE		CLIN LAB			E. coli	S	924	0		0					Y
Essayagh et al. 2012	417	33.9716	-6.8498	Military Hospital	Rabat	Rabat-Sal�-K�nitra Region	Morocco	EMR	2012	2009	2011	18	SINGLE	HC - ACUTE			Burn	ALL			WOUND		CLIN LAB			E. coli	S	3			0			S	0	N	N
Essayagh et al. 2012	417	33.9716	-6.8498	Military Hospital	Rabat	Rabat-Sal�-K�nitra Region	Morocco	EMR	2012	2009	2011	18	SINGLE	HC - ACUTE			Burn	ALL			WOUND		CLIN LAB			K. pneu	S	13			0			S	0	N	Y
Girlich et al. 2013	418	33.97376	-6.846616	University Hospital of Rabat	Rabat	Rabat-Sal�-K�nitra Region	Morocco	EMR	2013	2012	2012	1	SINGLE	HC - ACUTE				UNK			STOOL		SURVEILLANCE		Enzyme - ESBL+	E. coli	R	8	25		14.3	12.5				N
Girlich et al. 2013	418	33.97376	-6.846616	University Hospital of Rabat	Rabat	Rabat-Sal�-K�nitra Region	Morocco	EMR	2013	2012	2012	1	SINGLE	HC - ACUTE				UNK			STOOL		SURVEILLANCE		Enzyme - ESBL+	K. pneu	R	9	77.8		77.8	44.4				N
Hays et al. 2012	419	33.97376	-6.846616	University Hospital of Rabat	Rabat	Rabat-Sal�-K�nitra Region	Morocco	EMR	2012	2009	2011	28	SINGLE	HC - ACUTE				UNK			MULTI		CASE SERIES			K. oxy	R	1	100		100	0				N					N		N			N
Hays et al. 2012	419	33.97376	-6.846616	University Hospital of Rabat	Rabat	Rabat-Sal�-K�nitra Region	Morocco	EMR	2012	2009	2011	28	SINGLE	HC - ACUTE				UNK			MULTI		CASE SERIES			K. pneu	R	16	100		37.5	37.5				N					N		N			N
Kettani et al. 2017	420	33.5731	-7.5898	Ibn Rochd University Hospital	Casablanca	Casablanca-Settat Region	Morocco	EMR	2017	2015	2015	3	SINGLE	HC - ACUTE			ICU; HAI	ALL			BLOOD		CASE SERIES			K. pneu	R	10			30					N
Lachhab et al. 2017	421	33.9716	-6.8498	Mohammed V Military Teaching Hospital	Rabat	Rabat-Sal�-K�nitra Region	Morocco	EMR	2017	2012	2013	12	SINGLE	HC - ACUTE	COMM			ADULT			BLOOD		CASE SERIES			E. coli	S	3			0			S	0	N	N
Lachhab et al. 2017	421	33.9716	-6.8498	Mohammed V Military Teaching Hospital	Rabat	Rabat-Sal�-K�nitra Region	Morocco	EMR	2017	2012	2013	12	SINGLE	HC - ACUTE	COMM			ADULT			BLOOD		CASE SERIES			K. pneu	R	10	20		0			S	0	N	Y
Bhat and Vasikar 2015	586	-31.6066	28.7781		Mthatha	Eastern Cape	South Africa	AFR	2015	2007	2009	24	SINGLE	HC - ACUTE			Burn	ALL			WOUND		CASE SERIES			E. coli	R	39			10.3					N
Bhat and Vasikar 2015	586	-31.6066	28.7781		Mthatha	Eastern Cape	South Africa	AFR	2015	2007	2009	24	SINGLE	HC - ACUTE			Burn	ALL			WOUND		CASE SERIES			K. pneu	R	84			7.2					N
Bigwan et al. 2013	480	9.896601	8.85832	Federal School of Medical Laboratory Technology	Jos	Plateau State	Nigeria	AFR	2013				SINGLE	COMM				CHILD			URINE		CLIN LAB			E. coli		6						R	16.7		N
Biswas et al. 2019	664	9.2315	29.8005	United Kingdom Level 1 and 2 Medical Treatment Facilities	Bentiu	Unity State	South Sudan	AFR	2019	2017	2017	5	SINGLE	HC - ACUTE			Military; Diarrhea	ADULT			STOOL		CASE SERIES			E. coli		65								N						N	N				N
Blomberg et al. 2007	696	-6.7924	39.2083		Dar es Salaam		Tanzania	AFR	2007	2001	2002	12	SINGLE	HC - ACUTE	COMM		Sepsis	INFANT	CHILD		BLOOD		CASE SERIES			E. coli	S	37				0				Y
Blomberg et al. 2007	696	-6.7924	39.2083		Dar es Salaam		Tanzania	AFR	2007	2001	2002	12	SINGLE	HC - ACUTE	COMM		Sepsis	INFANT	CHILD		BLOOD		CASE SERIES			K. pneu	S	53				0				Y
Chirindze et al. 2018	434	-25.9692	32.5732	University of KwaZulu-Natal	Maputo	Maputo Province	Mozambique	AFR	2018	2016	2016	2	SINGLE	COMM			University Students	ADULT			STOOL		SURVEILLANCE		Drug - Ceftriaxone - R; Enzyme - ESBL+/AmpC	E. coli	S	35			0					Y
Chirindze et al. 2018	434	-25.9692	32.5732	University of KwaZulu-Natal	Maputo	Maputo Province	Mozambique	AFR	2018	2016	2016	2	SINGLE	COMM			University Students	ADULT			STOOL		SURVEILLANCE		Drug - Ceftriaxone - R; Enzyme - ESBL+/AmpC	K. pneu	S	21			0					Y
Estaleva et al. 2019_2	435	-25.9692	32.5732	Maputo Central Hospital	Maputo	Maputo Province	Mozambique	AFR	2019	2015	2015	4	SINGLE	HC - ACUTE	COMM			UNK			URINE	BLOOD	CLIN LAB		Drug - Ceftazidime/Cefotaxime - R	E. coli	S	75				0				Y
Guiral et al. 2018	436	-25.3923	32.7972	Manhica District Hospital	Manhica	Maputo Province	Mozambique	AFR	2018	2004	2009	64	SINGLE	COMM			BSI; UTI	CHILD			BLOOD	URINE	CLIN LAB		Enzyme - CTX-M-C	E. coli	R	12					0			N
Bolukaoto et al. 2019	587	-25.7479	28.2293	Unspecified	Pretoria	Gauteng Province	South Africa	AFR	2019	2016	2017	16	SINGLE	HC - ACUTE				ALL			STOOL		CLIN LAB			E. coli	S	1	0		0	0		S	0	N	N
Bouallegue-Godet et al. 2004	718	35.8245	10.6346	Sousse Hospital	Sousse	Sousse Governorate	Tunisia	EMR	2004	1997	1997	7	SINGLE	HC - ACUTE				NEONATE			MULTI		OUTBREAK		Enzyme - ESBL+	K. pneu	S	22			0					Y
Bouallegue-Godet et al. 2004	718	35.8245	10.6346	Sousse Hospital	Sousse	Sousse Governorate	Tunisia	EMR	2004	1997	1997	7	SINGLE	HC - ACUTE				NEONATE			MULTI		SURVEILLANCE		Enzyme - ESBL+	K. pneu	S	35			0					Y
Langendorf et al. 2015	442	13.501	7.1036		Maradi		Niger	AFR	2015	2010	2012	24	SINGLE	HC - ACUTE				INFANT	CHILD		STOOL		SURVEILLANCE			E. coli	S	434			0					Y
Boubaker et al. 2002	723	36.8065	10.1815	Charles Nicolle Hospital; Habib Gourguiba Hospital; National Bone Marrow Transplant Center	Tunis; Sfax	Tunis Governorate; Sfax Governorate	Tunisia	EMR	2002	1999	1999	12	MULTI	HC - ACUTE				ALL			MULTI		CLIN LAB		Enzyme - ESBL+	K. pneu	S	262			0					Y
Boubaker et al. 2004	719	36.8065	10.1815	Charles Nicolle Hospital	Tunis	Tunis Governorate	Tunisia	EMR	2004	1993	2001	108	SINGLE	HC - ACUTE				UNK			MULTI		CLIN LAB			E. coli	S	186			0					Y
Boubaker et al. 2004	719	36.8065	10.1815	Charles Nicolle Hospital	Tunis	Tunis Governorate	Tunisia	EMR	2004	1993	2001	108	SINGLE	HC - ACUTE				UNK			MULTI		CLIN LAB			K. spp	S	697			0					Y
Boukadida et al. 1996	721	35.829654	10.627739	CHU Farhat Hached	Sousse	Sousse Governorate	Tunisia	EMR	1996	1992	1994	36	SINGLE	HC - ACUTE				ALL			MULTI		CLIN LAB		Drug - Third Generation Cephalosporin - R	E. coli		62						S	0		Y
Boukadida et al. 1996	721	35.829654	10.627739	CHU Farhat Hached	Sousse	Sousse Governorate	Tunisia	EMR	1996	1992	1994	36	SINGLE	HC - ACUTE				ALL			MULTI		CLIN LAB		Drug - Third Generation Cephalosporin - R	K. spp		166						S	0		Y
Boukadida et al. 2001	722	35.829654	10.627739	CHU Farhat Hached	Sousse	Sousse Governorate	Tunisia	EMR	2001	2001	2001	1	SINGLE	HC - ACUTE			HAI	NEONATE			BLOOD		OUTBREAK			K. pneu	S	21			0					Y
Boukadida et al. 2002	720	35.829654	10.627739	CHU Farhat Hached	Sousse	Sousse Governorate	Tunisia	EMR	2002	2000	2000	12	SINGLE	HC - ACUTE				ALL			URINE		CLIN LAB			E. coli	S	1383			0					Y
Boukadida et al. 2002	720	35.829654	10.627739	CHU Farhat Hached	Sousse	Sousse Governorate	Tunisia	EMR	2002	2000	2000	12	SINGLE	HC - ACUTE				ALL			URINE		CLIN LAB			K. spp	S	236			0					Y
Iroha et al. 2019	458	6.365545	8.066989	St. Patrick's Hospital	Abakaliki	Ebonyi State	Nigeria	AFR	2019				SINGLE	HC - ACUTE			UTI	CHILD			URINE		CLIN LAB		Enzyme - ESBL+	E. coli	R	11	63.6							N
Breurec et al. 2016	578	14.7645	-17.366		Dakar		Senegal	AFR	2016	2007	2008	15	MULTI	HC - ACUTE				INFANT			MULTI		CLIN LAB			K. pneu	S	39			0					Y
Brink 2008	588						South Africa	AFR	2008	2007	2007	6	MULTI	HC - ACUTE				ALL			BLOOD		CLIN LAB			E. coli	R	503	0.2		0.1	0.1				Y
Brink 2008	588						South Africa	AFR	2008	2007	2007	6	MULTI	HC - ACUTE				ALL			BLOOD		CLIN LAB			K. pneu	R	548	0.2		0.1	0.1				Y
Brink et al. 2007	589						South Africa	AFR	2007	2006	2006	6	MULTI	UNK				ALL			BLOOD		CLIN LAB			E. coli	S	471	0		0	0				Y
Brink et al. 2007	589						South Africa	AFR	2007	2006	2006	6	MULTI	HC - ACUTE				ALL			BLOOD		CLIN LAB			K. pneu	R	636	2		0	0				Y
Brink et al. 2012	590	-26.2041	28.0473		Johannesburg	Gauteng	South Africa	AFR	2011	2011	2011	7	MULTI	HC - ACUTE				ELDERLY			URINE		CASE SERIES		Drug - Carbapenem - R	K. pneu	R	1	100	100	100	100				N											Y
Brink et al. 2012	590	-25.7478	28.2292		Pretoria	Gauteng	South Africa	AFR	2011	2011	2011	7	MULTI	HC - ACUTE				ADULT			MULTI		CASE SERIES		Drug - Carbapenem - R	K. pneu	R	1	0	0	100	0				N								Y
Brink et al. 2012	590	-26.2708	28.1123	Unspecified	Johannesburg, Pretoria	Gauteng Province	South Africa	AFR	2012	2011	2011	7	MULTI	HC - ACUTE				ADULT			MULTI		CASE SERIES		Drug - MDR	K. pneu		2						S	0		N
Ishaku et al. 2013	475	8.5705	8.3088			Nasarawa State	Nigeria	AFR	2013	2013	2013	2	MULTI	HC - ACUTE			Febrile	ADULT			BLOOD		CASE SERIES			E. coli	S	8			0					N
Brink et al. 2013	591	-26.2041	28.0473		Johannesburg	Gauteng	South Africa	AFR	2013	2011	2012		MULTI	HC - ACUTE				ADULT			WOUND		CASE SERIES		Drug - Carbapenem - R	K. pneu	R	9	100	89	89	89				N
Brink et al. 2013	591	-26.2041	28.0473	Unspecified	Johannesburg	Gauteng Province	South Africa	AFR	2013	2011	2012	16	SINGLE	HC - ACUTE				ADULT			MULTI		CASE SERIES		Gene - bla OXA-48	K. pneu		9						R	11.1		N
Brinkac et al. 2019	481	8.9508	7.0767	University of Abuja Teaching Hospital	Gwagwalada	Federal Capital Territory	Nigeria	AFR	2019	2016	2016	2	SINGLE	HC - ACUTE			Sepsis	NEONATE			BLOOD		OUTBREAK		Gene - bla NDM-5	K. spp	R	5	100		100	100				N													Y
Brown et al. 2017	482	7.3775	3.947	University College Hospital Ibadan	Ibadan	Oyo State	Nigeria	AFR	2017	2013	2014	15	SINGLE	HC - ACUTE			Sickle Cell Disease; Febrile	CHILD			BLOOD		CASE SERIES			K. pneu	S	4				0				N
Chika et al. 2013	483	6.471851	7.543996	Unspecified		Enugu State	Nigeria	AFR	2013	2011	2011	9	SINGLE	HC - ACUTE				CHILD	INFANT		OTITIS MEDIA		CLIN LAB			E. coli	R	16			75	77				N
Chika et al. 2013	483	6.471851	7.543996	Unspecified		Enugu State	Nigeria	AFR	2013	2011	2011	9	SINGLE	HC - ACUTE				CHILD	INFANT		OTITIS MEDIA		CLIN LAB			K. pneu	R	30			53	81				Y
Chinedu et al. 2014	484	6.843082	7.3762	University of Nigeria Medical Center Nsukka; Bishop Shanahan Hospital Nsukka; Classic Biomedical Laboratory Nsukka	Nsukka	Enugu State	Nigeria	AFR	2014	2012	2013	12	MULTI	HC - ACUTE				ALL			MULTI		CLIN LAB			E. coli	R	66			3					Y
Chinedu et al. 2014	484	6.843082	7.3762	University of Nigeria Medical Center Nsukka; Bishop Shanahan Hospital Nsukka; Classic Biomedical Laboratory Nsukka	Nsukka	Enugu State	Nigeria	AFR	2014	2012	2013	12	MULTI	HC - ACUTE				ALL			MULTI		CLIN LAB			K. pneu	R	47			10.6					Y
Chukwu et al. 2011	486	6.298181	7.462429	University of Nigeria Teaching Hospital	Ituku-Ozalla	Enugu State	Nigeria	AFR	2011	2007	2008	8	SINGLE	HC - ACUTE			Sickle-Cell Anemia; UTI	CHILD			URINE		CLIN LAB			E. coli		2						S	0		N
Dayyab et al. 2018	487	12.0022	8.592	Amino Kano Teaching Hospital	Kano	Kano State	Nigeria	AFR	2018	2014	2015	11	SINGLE	HC - ACUTE			HAI	ADULT			MULTI		CASE SERIES			E. coli	R	1				100				N
Dayyab et al. 2018	487	12.0022	8.592	Amino Kano Teaching Hospital	Kano	Kano State	Nigeria	AFR	2018	2014	2015	11	SINGLE	HC - ACUTE			HAI	ADULT			MULTI		CASE SERIES			K. pneu	S	2				0				N
Ebenebe et al. 2014	488	6.0105	6.9103		Nnewi	Anambra State	Nigeria	AFR	2014	2009	2010	20	SINGLE	HC - ACUTE			UTI	CHILD	ADOLESCENT		URINE		CASE SERIES			E. coli	S	105			0					Y
Ebenebe et al. 2014	488	6.0105	6.9103		Nnewi	Anambra State	Nigeria	AFR	2014	2009	2010	20	SINGLE	HC - ACUTE			UTI	CHILD	ADOLESCENT		URINE		CASE SERIES			K. oxy	S	25			0					Y
Ebenebe et al. 2014	488	6.0105	6.9103		Nnewi	Anambra State	Nigeria	AFR	2014	2009	2010	20	SINGLE	HC - ACUTE			UTI	CHILD	ADOLESCENT		URINE		CASE SERIES			K. pneu	S	77			0					Y
Ebenebe et al. 2014	488	6.025896935	6.914693598	Nnamdi Azikiwe University Teaching Hospital	Nnewi	Anambra State	Nigeria	AFR	2014	2009	2010	21	SINGLE	COMM			UTI	CHILD			URINE		CLIN LAB			E. coli		105						R	100		Y
Ebenebe et al. 2014	488	6.025896935	6.914693598	Nnamdi Azikiwe University Teaching Hospital	Nnewi	Anambra State	Nigeria	AFR	2014	2009	2010	21	SINGLE	COMM			UTI	CHILD			URINE		CLIN LAB			K. pneu		78						R	100		Y
Ebenebe et al. 2014	488	6.025896935	6.914693598	Nnamdi Azikiwe University Teaching Hospital	Nnewi	Anambra State	Nigeria	AFR	2014	2009	2010	21	SINGLE	COMM			UTI	CHILD			URINE		CLIN LAB			K. oxy		25						R	100		Y
Egbe et al. 2011	489	6.335	5.6037		Benin City	Edo State	Nigeria	AFR	2011	2008	2010	36	SINGLE	HC - ACUTE			Wound	ALL			WOUND		CLIN LAB			E. coli	R	165			1.8					Y
Egbe et al. 2011	489	6.335	5.6037		Benin City	Edo State	Nigeria	AFR	2011	2008	2010	36	SINGLE	HC - ACUTE			Wound	ALL			WOUND		CLIN LAB			K. pneu	R	182			1.1					Y
Budel et al. 2019	697	-6.157577	39.196587	Unspecified		Zanzibar Region	Tanzania	AFR	2019	2018	2018	2	SINGLE	COMM			Workers - Healthcare	ADULT			STOOL		SURVEILLANCE		Drug - Cefotaxime/Ceftazidime/Colistin - R	E. coli	S	69	0					R	24.6	Y	N
Budel et al. 2019	697	-6.157577	39.196587	Unspecified		Zanzibar Region	Tanzania	AFR	2019	2018	2018	2	SINGLE	COMM			Workers - Healthcare	ADULT			STOOL		SURVEILLANCE		Drug - Cefotaxime/Ceftazidime/Colistin - R	K. pneu	S	53	0					R	39.6	Y	N
Ejiofor et al. 2018	490	6.222	7.0821	Chukwuemeka Odumegwu Ojukwu University Teaching Hospital	Awka	Anambra State	Nigeria	AFR	2019	2016	2016	5	SINGLE	HC - ACUTE			Sepsis	NEONATE			BLOOD	UMBILICAL	CLIN LAB			E. coli	R	12				87.9				N
Elikwu et al. 2017	491	6.891122	3.7173	Babcock University Teaching Hospital	Ilisan	Southwest Region	Nigeria	AFR	2017	2015	2016	5	MULTI	HC - ACUTE	COMM		UTI	ALL			URINE		CASE SERIES			E. coli	S	96				0				Y
Elikwu et al. 2017	491	6.891122	3.7173	Babcock University Teaching Hospital	Ilisan	Southwest Region	Nigeria	AFR	2017	2015	2016	5	MULTI	HC - ACUTE	COMM		UTI	ALL			URINE		CASE SERIES			K. spp	S	48				0				Y
Ella et al. 2007	492	11.086632	7.719083	Unspecified	Zaria	Kaduna State	Nigeria	AFR	2007				SINGLE	HC - ACUTE			Sepsis	NEONATE			BLOOD		CLIN LAB			E. coli		1						R	66.6		N
Ella et al. 2007	492	11.086632	7.719083	Unspecified	Zaria	Kaduna State	Nigeria	AFR	2007				SINGLE	HC - ACUTE			Sepsis	NEONATE			BLOOD		CLIN LAB			K. pneu		3						S	0		N
Faari et al. 2015	493	8.537305	4.647378	University of Ilorin Teaching Hospital	Ilorin	Kwara State	Nigeria	AFR	2015	2009	2009	6	SINGLE	HC - ACUTE				UNK			MULTI		CLIN LAB		Enzyme - ESBL+	K. spp	S	98			0					Y
Fadeyi et al. 2016	494	8.4799	4.5418		Ilorin	Kwara	Nigeria	AFR	2016	2013	2014	5	SINGLE	HC - ACUTE				ALL			MULTI		CLIN LAB			K. oxy	S	49		0	0					Y
Fadeyi et al. 2016	494	8.4799	4.5418		Ilorin	Kwara	Nigeria	AFR	2016	2013	2014	5	SINGLE	HC - ACUTE				ALL			MULTI		CLIN LAB			K. pneu	S	138		0	0					Y
Giwa et al. 2018	495	11.0855	7.7199	Ahmadu Bellu University Teaching Hospital	Zaria	Kaduna State	Nigeria	AFR	2018	2012	2012	5	SINGLE	HC - ACUTE	COMM			ALL			URINE		CLIN LAB		Enzyme - ESBL+	E. coli	S	46			0					Y
Giwa et al. 2018	495	11.0855	7.7199	Ahmadu Bellu University Teaching Hospital	Zaria	Kaduna State	Nigeria	AFR	2018	2012	2012	5	SINGLE	HC - ACUTE	COMM			ALL			URINE		CLIN LAB		Enzyme - ESBL+	K. pneu	S	14			0					N
Buys et al. 2016	592	-33.9546	18.4877		Rondebosch	Western Cape	South Africa	AFR	2016	2006	2011	72	SINGLE	HC - ACUTE	COMM			CHILD	ADOLESCENT		BLOOD		CLIN LAB			K. pneu	R	409	0.5		0	0				Y
Ephraim et al. 2017	497	6.335	5.6037	University of Benin Teaching Hospital	Benin City	Edo State	Nigeria	AFR	2017	2016	2016	3	SINGLE	HC - ACUTE	COMM			UNK			MULTI		CLIN LAB			E. coli	R	89			20.2	23.6				Y			N
Ephraim et al. 2017	497	6.335	5.6037	University of Benin Teaching Hospital	Benin City	Edo State	Nigeria	AFR	2017	2016	2016	3	SINGLE	HC - ACUTE	COMM			UNK			MULTI		CLIN LAB			K. spp	R	103			28.2	39.8				Y			N
Ibrahim et al. 2017	498	12.0022	8.592		Kano		Nigeria	AFR	2017			12	MULTI	HC - ACUTE	COMM			ALL			MULTI		CLIN LAB		Drug - MDR	E. coli	R	140			30.7	47.1				N
Ibrahim et al. 2017	498	12.0022	8.592		Kano		Nigeria	AFR	2017			12	MULTI	HC - ACUTE	COMM			ALL			MULTI		CLIN LAB		Drug - MDR	K. pneu	R	108			44.4	31.4				N
Ibrahim et al. 2017	498	12.0022	8.592	Aminu Kano Teaching Hospital; Murtala Muhammad Specialist Hospital	Kano	Kano State	Nigeria	AFR	2017			12	MULTI	HC - ACUTE	COMM			ALL			MULTI		CLIN LAB		Enzyme - ESBL+; Gene - Carbapenemase+	E. coli		117						R	33.3		N
Ibrahim et al. 2017	498	12.0022	8.592	Aminu Kano Teaching Hospital; Murtala Muhammad Specialist Hospital	Kano	Kano State	Nigeria	AFR	2017			12	MULTI	HC - ACUTE	COMM			ALL			MULTI		CLIN LAB		Enzyme - ESBL+; Gene - Carbapenemase+	K. pneu		120						R	37.5		N
Idowu et al. 2011	499	7.4905	4.5521	Obafemi Awolowo University Teaching Hospital	Ile-Ife	Osun State	Nigeria	AFR	2011	2008	2009	8	SINGLE	HC - ACUTE				UNK			WOUND		CLIN LAB		Enzyme - ESBL+	E. coli		6						R	33.3		N
Idowu et al. 2011	499	7.4905	4.5521	Obafemi Awolowo University Teaching Hospital	Ile-Ife	Osun State	Nigeria	AFR	2011	2008	2009	8	SINGLE	HC - ACUTE				UNK			WOUND		CLIN LAB		Enzyme - ESBL+	K. spp		12						R	16.7		N
Igwe et al. 2016	500	11.086632	7.719083	Ahmadu Bello University Teaching Hospital Shika; St. Luke Anglican Hospital Wusasa; Gambo Sawaba General Hospital Kofan-Gaya; Ahmadu Bello University Clinic Sickbay	Zaria	Kaduna State	Nigeria	AFR	2016	2014	2014	6	MULTI	HC - ACUTE			Diarrhea; UTI	UNK			URINE	STOOL	CLIN LAB		Drug - MDR	E. coli	S	86			0					Y
Illiyasu et al. 2018	501	12.0022	8.592	Amino Kano Teaching Hospital	Kano	Kano State	Nigeria	AFR	2018	2012	2014	24	SINGLE	HC - ACUTE				ALL			MULTI		CASE SERIES			E. coli	S	21				0				Y
Illiyasu et al. 2018	501	12.0022	8.592	Amino Kano Teaching Hospital	Kano	Kano State	Nigeria	AFR	2018	2012	2014	24	SINGLE	HC - ACUTE				ALL			MULTI		CASE SERIES			E. coli		50						S	0		Y
Illiyasu et al. 2018	501	12.0022	8.592	Amino Kano Teaching Hospital	Kano	Kano State	Nigeria	AFR	2018	2012	2014	24	SINGLE	HC - ACUTE				ALL			MULTI		CASE SERIES			K. pneu	S	9				0				N
Illiyasu et al. 2018	501	12.0022	8.592	Amino Kano Teaching Hospital	Kano	Kano State	Nigeria	AFR	2018	2012	2014	24	SINGLE	HC - ACUTE				ALL			MULTI		CASE SERIES			K. pneu		8						S	0		N
Inwezerua et al. 2014	502	7.871566	3.913236	University College Hospital Ibadan; Bowen Teaching Hospital Ogbomoso; Oluyoro Catholic Hospital Ibadan; General Hospital Adeoyo Ibadan		Oyo State	Nigeria	AFR	2014	2010	2011	12	MULTI	HC - ACUTE				UNK			MULTI		CLIN LAB			E. coli	R	57			2					Y
Iregbu et al. 2015	503	9.0765	7.3986	National Hospital	Abuja	Federal Capital Territory	Nigeria	AFR	2015	2010	2013	48	SINGLE	HC - ACUTE			Meningitis	CHILD	INFANT		CSF		CLIN LAB			E. coli	S	4			0					N
Iregbu et al. 2015	503	9.0765	7.3986	National Hospital	Abuja	Federal Capital Territory	Nigeria	AFR	2015	2010	2013	48	SINGLE	HC - ACUTE			Meningitis	CHILD	INFANT		CSF		CLIN LAB			K. pneu	S	6			0					N
Iregbu and Nwajiobi-Princewill 2013	504	9.0765	7.3986		Abuja	Federal Capital Territory	Nigeria	AFR	2013	2010	2012	36	SINGLE	HC - ACUTE				ALL			URINE		CLIN LAB			E. coli	R	45			11					Y
Iregbu and Nwajiobi-Princewill 2013	504	9.0765	7.3986		Abuja	Federal Capital Territory	Nigeria	AFR	2013	2010	2012	36	SINGLE	HC - ACUTE				ALL			URINE		CLIN LAB			K. spp	R	37			3					Y
Iregbu and Sonibare 2015	505	9.0765	7.3986		Abuja	Federal Capital Territory	Nigeria	AFR	2014	2010	2012	36	SINGLE	HC - ACUTE			ICU	ALL			MULTI		CLIN LAB			E. coli	R	10			10					N
Iregbu et al. 2013	506	9.0765	7.3986		Abuja	Federal Capital Territory	Nigeria	AFR	2013	2010	2010	10	SINGLE	HC - ACUTE				ALL			WOUND		CLIN LAB			E. coli	S	9			0					N
Iregbu et al. 2013	506	9.0765	7.3986		Abuja	Federal Capital Territory	Nigeria	AFR	2013	2010	2010	10	SINGLE	HC - ACUTE				ALL			WOUND		CLIN LAB			K. pneu	S	5			0					N
Carroll et al. 2016	563	-1.9706	30.1044	King Faisal Hosptial	Kigali	Kigali Province	Rwanda	AFR	2016	2009	2013	60	SINGLE	HC - ACUTE	COMM			UNK			MULTI		CLIN LAB			E. coli		2473						R	1.4		Y
Carroll et al. 2016	563	-1.9706	30.1044	King Faisal Hosptial	Kigali	Kigali Province	Rwanda	AFR	2016	2009	2013	60	SINGLE	HC - ACUTE	COMM			UNK			MULTI		CLIN LAB			K. spp		975						R	0.2		Y
Carroll et al. 2016	563	-1.9706	30.1044		Kigali		Rwanda	AFR	2016	2009	2013	60	SINGLE	HC - ACUTE	COMM			ALL			MULTI		CLIN LAB			E. coli	R	2473			7.8					Y
Carroll et al. 2016	563	-1.9706	30.1044		Kigali		Rwanda	AFR	2016	2009	2013	60	SINGLE	HC - ACUTE	COMM			ALL			MULTI		CLIN LAB			K. spp	R	975			10.6					Y
Iregbu, Zubair et al. 2013	508	9.0765	7.3986		Abuja	Federal Capital Territory	Nigeria	AFR	2013	2010	2012	36	SINGLE	HC - ACUTE				INFANT			MULTI		CLIN LAB			E. coli	R	5			20					N
Iroha et al. 2015	509	6.284921	8.084724	Federal Medical Center	Abakaliki	Ebonyi State	Nigeria	AFR	2015				SINGLE	COMM				ALL			BLOOD	URINE	CLIN LAB			E. coli	S	51			0	0				Y
Iroha et al. 2016	511	6.3231	8.112		Abakaliki	Ebonyi State	Nigeria	AFR	2016	2013	2014	12	SINGLE	HC - ACUTE			VVF	UNK			URINE		CASE SERIES			E. coli	S	79			0					Y
Iroha et al. 2016	511	6.3231	8.112		Abakaliki	Ebonyi State	Nigeria	AFR	2016	2013	2014	12	SINGLE	HC - ACUTE			VVF	UNK			URINE		CASE SERIES			K. pneu	S	93			0					Y
Iroha et al. 2016_2	512	6.331709	8.107928	Federal Teaching Hospital	Abakaliki	Ebonyi State	Nigeria	AFR	2016				SINGLE	HC - ACUTE	COMM		UTI	CHILD			URINE		CLIN LAB			E. coli	R	30	56.6		23.3					Y
Iroha et al. 2016_2	512	6.331709	8.107928	Federal Teaching Hospital	Abakaliki	Ebonyi State	Nigeria	AFR	2016				SINGLE	HC - ACUTE	COMM		UTI	CHILD			URINE		CLIN LAB			K. spp	R	10	80		40					N
Isaiah et al. 2011	513	9.2035	12.4954		Yola	Adamawa State	Nigeria	AFR	2011				SINGLE	HC - ACUTE				ALL			MULTI		CLIN LAB			E. coli	S	350			0					Y
Iwuafor et al. 2016	514	6.517631	3.353789	Lagos University Teaching Hospital	Lagos	Lagos State	Nigeria	AFR	2016	2011	2012	11	SINGLE	HC - ACUTE			ICU	ADULT	CHILD		MULTI		CASE SERIES			E. coli	S	3				0				N
Iwuafor et al. 2016	514	6.517631	3.353789	Lagos University Teaching Hospital	Lagos	Lagos State	Nigeria	AFR	2016	2011	2012	11	SINGLE	HC - ACUTE			ICU	ADULT	CHILD		MULTI		CASE SERIES			K. pneu	S	3				0				N
Jesumithewe et al. 2017	515	6.5438	5.8987	Unspecified		Edo State	Nigeria	AFR	2017	2015	2015	3	MULTI	HC - UNK				UNK			MULTI		CLIN LAB		Drug - Meropenem/Ertapenem - R	E. coli		1						S	0		N
Jesumithewe et al. 2017	515	6.335	5.6037		Benin City		Nigeria	AFR	2017	2015	2015	3	MULTI	HC - ACUTE				ALL			MULTI		CLIN LAB			E. coli	R	101	5							Y
Jesumithewe et al. 2017	515	6.5438	5.8987	Unspecified		Edo State	Nigeria	AFR	2017	2015	2015	3	MULTI	HC - UNK				UNK			MULTI		CLIN LAB		Drug - Meropenem/Ertapenem - R	K. pneu		4						S	0		N
Jesumithewe et al. 2017	515	6.335	5.6037		Benin City		Nigeria	afr	2017	2015	2015	3	MULTI	HC - ACUTE				ALL			MULTI		CLIN LAB			K. pneu	R	44	10							Y											Y
Jombo et al. 2011	516	4.9757	8.3417	Calabar Teaching Hospital	Calabar	Cross River State	Nigeria	AFR	2011	2004	2009	60	SINGLE	HC - ACUTE	COMM		UTI	ALL			URINE		CLIN LAB			E. coli		109						S	0		Y
Jombo et al. 2011	516	4.9757	8.3417	Calabar Teaching Hospital	Calabar	Cross River State	Nigeria	AFR	2011	2004	2009	60	SINGLE	HC - ACUTE	COMM		UTI	ALL			URINE		CLIN LAB			K. pneu		87						S	0		Y
Kandakai-Olukemi et al. 2009	517	9.0765	7.3986	National Hospital	Abuja	Federal Capital Territory	Nigeria	AFR	2009				SINGLE	HC - ACUTE	COMM		Diarrhea	CHILD	INFANT		STOOL		CASE SERIES			E. coli		15						R	13.3		Y
Kazmierczak et al. 2016	519	-1.2921	36.8219	Unspecified			Kenya	AFR	2016	2012	2014	36	MULTI	HC - UNK				UNK			MULTI		CLIN LAB		Gene - Carbapenemase+	K. pneu	R	1								N					N		N			N	Y		Y
Kazmierczak et al. 2016	519	7.146967	3.36572	Unspecified			Nigeria	AFR	2016	2012	2014	36	MULTI	HC - UNK				UNK			MULTI		CLIN LAB		Gene - Carbapenemase+	K. pneu	R	9								N					N		N			N	Y		N
Kazmierczak et al. 2016	519	-33.9249	18.4241	Unspecified			South Africa	AFR	2016	2012	2014	36	MULTI	HC - UNK				UNK			MULTI		CLIN LAB		Gene - Carbapenemase+	K. oxy	R	3								N					N		N			N	N		N
Kazmierczak et al. 2016	519	-33.9249	18.4241	Unspecified			South Africa	AFR	2016	2012	2014	36	MULTI	HC - UNK				UNK			MULTI		CLIN LAB		Gene - Carbapenemase+	K. pneu	R	2								N					N		N			N	Y		N
Kingsley et al. 2013	520	5.0377	7.9128		Uyo	Akwa Ibom State	Nigeria	AFR	2013	2011	2012	24	SINGLE	HC - ACUTE			Sepsis	ALL			BLOOD		CASE SERIES			E. coli	S	29			0					Y
Kingsley et al. 2013	520	5.0377	7.9128		Uyo	Akwa Ibom State	Nigeria	AFR	2013	2011	2012	24	SINGLE	HC - ACUTE				ALL			BLOOD		CLIN LAB			K. pneu	S	18			0					N
Li et al. 2014	521	7.146967	3.36572	Unspecified			Nigeria	AFR	2014			1	SINGLE	HC - ACUTE			Traveler; Hip Fracture; UTI	ELDERLY			URINE	BLOOD	CASE SERIES			K. pneu	R	1						S	0	N	N										Y
Chalya et al. 2015	698	-2.528202	32.90783	Bugando Medical Centre	Mwanza	Mwanza Region	Tanzania	AFR	2015	2006	2014	90	SINGLE	HC - ACUTE			Fournier's Gangrene	ADULT	CHILD		MULTI		CASE SERIES			E. coli	S	13			0	0				N
Chalya et al. 2015	698	-2.528202	32.90783	Bugando Medical Centre	Mwanza	Mwanza Region	Tanzania	AFR	2015	2006	2014	90	SINGLE	HC - ACUTE			Fournier's Gangrene	ADULT	CHILD		MULTI		CASE SERIES			K. pneu	S	7			0	0				N
Charfi et al. 2015	725	35.765968	10.810954	Hospital of Monastir	Monastir	Monastir Governorate	Tunisia	EMR	2015	2011	2013	36	SINGLE	HC - ACUTE				UNK			MULTI		CLIN LAB		Drug - Carbapenem - NS/R	E. coli	R	1	100					S	0	N	N		N		N		N			N
Charfi et al. 2015	725	35.765968	10.810954	Hospital of Monastir	Monastir	Monastir Governorate	Tunisia	EMR	2015	2011	2013	36	SINGLE	HC - ACUTE				UNK			MULTI		CLIN LAB		Drug - Carbapenem - NS/R	K. pneu	R	2	100				50	S	0	N	N		N		N		N			N
Charfi et al. 2016	724	35.7643	10.8113	Center of Matenity and Neonatology of Monastir	Monastir	Monastir Governorate	Tunisia	EMR	2016	2010	2013	45	SINGLE	HC - ACUTE				UNK			MULTI		CLIN LAB		Enzyme - ESBL+	E. coli	S	6	0					S	0	N	N		N
Charfi et al. 2016	724	35.7643	10.8113	Center of Matenity and Neonatology of Monastir	Monastir	Monastir Governorate	Tunisia	EMR	2016	2010	2013	45	SINGLE	HC - ACUTE				UNK			MULTI		CLIN LAB		Enzyme - ESBL+	K. pneu	S	37	0					S	0	Y	Y		N
Chaula et al. 2017	699	-2.5282	32.9078		Bugando	Mwanza	Tanzania	AFR	2017	2016	2016	3	MULTI	HC - ACUTE	COMM		HIV +; Pregnant	ADULT			URINE		CASE SERIES			E. coli	R	30				3.3				Y
Cherif et al. 2016	726	36.8065	10.1815	Charles Nicolle Hospital	Tunis	Tunis Governorate	Tunisia	EMR	2016	2006	2009	40	SINGLE	HC - ACUTE				UNK			MULTI		CLIN LAB		Enzyme - AmpC	E. coli	S	5	0		0					N
Cherif et al. 2016	726	36.8065	10.1815	Charles Nicolle Hospital	Tunis	Tunis Governorate	Tunisia	EMR	2016	2006	2009	40	SINGLE	HC - ACUTE				UNK			MULTI		CLIN LAB		Enzyme - AmpC	K. pneu	S	4	0		0					N
Chibabhai et al. 2014	593	-26.2041	28.0473	Charlotte Maxeke Academic Hospital	Johannesburg	Gauteng Province	South Africa	AFR	2014	2012	2013	10	SINGLE	HC - ACUTE				UNK			MULTI		CLIN LAB		Drug - Carbapenem - NS/R	K. pneu	R	5	80	20	20	20				N					N						Y
Halfon et al. 2016	564	-1.955869	30.060465	University Teaching Hospital of Kigali	Kigali	Kigali Province	Rwanda	AFR	2016	2015	2015	9	SINGLE	HC - ACUTE			Pregnant - Post Caesarean; Peritonitis; Exploratory Laparotomy	ADULT			PERITONEAL FLUID		CLIN LAB			E. coli	S	7			0					N
Halfon et al. 2016	564	-1.955869	30.060465	University Teaching Hospital of Kigali	Kigali	Kigali Province	Rwanda	AFR	2016	2015	2015	9	SINGLE	HC - ACUTE			Pregnant - Post Caesarean; Peritonitis; Exploratory Laparotomy	ADULT			PERITONEAL FLUID		CLIN LAB			K. pneu	S	8			0					N
Kurz et al. 2017	565	-2.6078	29.7368		Butare		Rwanda	AFR	2017	2014	2014	3	SINGLE	HC - ACUTE				ALL			STOOL		SURVEILLANCE			E. coli	S	100					0			Y
Kurz et al. 2017	565	-2.6078	29.7368		Butare		Rwanda	AFR	2017	2014	2014	3	SINGLE	HC - ACUTE				ALL			STOOL		SURVEILLANCE			K. pneu	S	77					0			Y
Dromigny et al. 2005	570	14.7645	-17.366		Dakar		Senegal	AFR	2005	2001	2003	24	SINGLE	COMM				ALL			URINE		CLIN LAB			E. coli	S	398			0	0				Y
Lakhe et al. 2018	571	14.694764	-17.464189	Fann University Hospital	Dakar	Dakar Department	Senegal	AFR	2018	2013	2014	24	SINGLE	HC - ACUTE			UTI	ADULT			URINE		CASE SERIES			E. coli	R	33			3			R	3	Y	Y
Lakhe et al. 2018	571	14.694764	-17.464189	Fann University Hospital	Dakar	Dakar Department	Senegal	AFR	2018	2013	2014	24	SINGLE	HC - ACUTE			UTI	ADULT			URINE		CASE SERIES			K. pneu	R	34			2.9			R	8.8	Y	Y
Lo et al. 2017	572	14.720312	-17.470635	Reference Center for Enterobacteriaceae Resistance in France			Senegal	AFR	2017	2012	2014	24	SINGLE	HC - ACUTE			UTI	UNK			URINE		CLIN LAB		Enzyme - ESBL+	E. coli	S	49			0	0				Y
Chouchani et al. 2007	727	36.8065	10.1815	Unspecified			Tunisia	EMR	2007				SINGLE	HC - ACUTE				CHILD			STOOL		OUTBREAK		Enzyme - ESBL+	E. coli	S	1			0					N
Chouchani et al. 2012	728	35.17669	8.794365	Kasserine Hospital	Kasserine	Kasserine Governorate	Tunisia	EMR	2012	2009	2010	24	SINGLE	HC - ACUTE			UTI	UNK			URINE		CASE SERIES		Enzyme - ESBL+	E. coli	S	10			0					N
Christopher et al. 2013	700	-2.528202	32.90783	Bugando Medical Centre	Mwanza	Mwanza Region	Tanzania	AFR	2013	2011	2012	6	SINGLE	HC - ACUTE			Febrile	CHILD			BLOOD		CASE SERIES			E. coli	S	7				0				N
Christopher et al. 2013	700	-2.528202	32.90783	Bugando Medical Centre	Mwanza	Mwanza Region	Tanzania	AFR	2013	2011	2012	6	SINGLE	HC - ACUTE			Febrile	CHILD			BLOOD		CASE SERIES			K. pneu	S	6				0				N
Cisse et al. 2002	579	14.694764	-17.464189	University Teaching Hospital Dakar	Dakar	Dakar Department	Senegal	AFR	2001	1997	1998	24	SINGLE	HC - ACUTE				NEONATE			BLOOD		CASE SERIES			K. spp		134						S	0		Y
Dia et al. 2013	580	14.7645	-17.366		Dakar		Senegal	AFR	2013	2008	2011	48	SINGLE	HC - ACUTE				ALL			BLOOD		CLIN LAB			K. pneu	S	39			0					Y
Dia et al. 2013	580	14.69745179	-17.46515309	Dakar University Hospital	Dakar	Dakar Department	Senegal	AFR	2013	2008	2011	48	SINGLE	HC - ACUTE			BSI	ALL			BLOOD		CLIN LAB		Drug - MDR	K. pneu		39						S	0		Y
Chukwu et al. 2019	594	-26.6639	25.2838	Brits District Hospital; Oukasie Clinic; Lethabeleng Clinic; Bopang Clinic		North-West Province	South Africa	AFR	2019	2016	2017	16	MULTI	COMM				CHILD			STOOL		CLIN LAB			E. coli	S	136			0	0				Y
Dromigny et al. 2002	581	14.657251	-17.435536	Insitut Pasteur de Dakar	Dakar	Dakar Department	Senegal	AFR	2002	1999	2000	24	SINGLE	COMM			UTI	ADULT			URINE		CLIN LAB		Enzyme - ESBL+	E. coli	S	1			0					N
Dromigny et al. 2002	581	14.657251	-17.435536	Insitut Pasteur de Dakar	Dakar	Dakar Department	Senegal	AFR	2002	1999	2000	24	SINGLE	COMM			UTI	ADULT			URINE		CLIN LAB		Enzyme - ESBL+	K. pneu	S	6			0					N
Leski et al. 2013	582	7.9552	-11.741		Bo		Sierra Leone	AFR	2013	2010	2011	6	SINGLE	HC - ACUTE				UNK			MULTI		CLIN LAB		Drug - Carbapenem - R	E. coli	R									N
Leski et al. 2013	582	7.9552	-11.741		Bo		Sierra Leone	AFR	2013	2010	2011	6	SINGLE	HC - ACUTE				UNK			MULTI		CLIN LAB			E. coli	R									N		Y
Leski et al. 2013	582	7.9552	-11.741		Bo		Sierra Leone	AFR	2013	2010	2011	6	SINGLE	HC - ACUTE				UNK			MULTI		CLIN LAB			E. coli	R									N
Leski et al. 2013	582	7.9552	-11.741		Bo		Sierra Leone	AFR	2013	2010	2011	6	SINGLE	HC - ACUTE				UNK			MULTI		CLIN LAB			K. pneu	R									N
Leski et al. 2013	582	7.9552	-11.741		Bo		Sierra Leone	AFR	2013	2010	2011	6	SINGLE	HC - ACUTE				ALL			MULTI		CLIN LAB			K. pneu	R									N		Y
Leski et al. 2013	582	7.9552	-11.741		Bo		Sierra Leone	AFR	2013	2010	2011	6	SINGLE	HC - ACUTE				ALL			MULTI		CLIN LAB			K. pneu	R									N
Leski et al. 2016	583	7.9552	-11.741		Bo		Sierra Leone	AFR	2016	2013	2014	1	SINGLE	HC - ACUTE	COMM			ALL			URINE		CLIN LAB			E. coli	S	13			0					N
Leski et al. 2016	583	7.9552	-11.741		Bo		Sierra Leone	AFR	2016	2013	2014	1	SINGLE	HC - ACUTE	COMM			ALL			URINE		CLIN LAB			K. pneu	S	15			0					N
Crowther-Gibson et al. 2011	595	-29.0852	26.1596		Bloemfontein	Free State	South Africa	AFR	2011	2009	2009	12	MULTI	HC - ACUTE				ALL			BLOOD		CLIN LAB			E. coli	S	40	0		0	0				Y
Crowther-Gibson et al. 2011	595	-26.2041	28.0473		Johannesburg	Gauteng	South Africa	AFR	2011	2009	2009	12	MULTI	HC - ACUTE				ALL			BLOOD		CLIN LAB			E. coli	S	298	0		0	0				Y
Crowther-Gibson et al. 2011	595	-26.2041	28.0473		Johannesburg	Gauteng	South Africa	AFR	2011	2009	2009	12	MULTI	HC - ACUTE				ALL			BLOOD		CLIN LAB			E. coli	S	417	0		0	0				Y
Crowther-Gibson et al. 2011	595	-25.7478	28.2292		Pretoria	Gauteng	South Africa	AFR	2011	2009	2009	12	MULTI	HC - ACUTE				ALL			BLOOD		CLIN LAB			E. coli	S	62	0		0	0				Y
Crowther-Gibson et al. 2011	595	-25.7478	28.2292		Pretoria	Gauteng	South Africa	AFR	2011	2009	2009	12	MULTI	HC - ACUTE				ALL			BLOOD		CLIN LAB			E. coli	S	193	0		0	0				Y
Crowther-Gibson et al. 2011	595	-33.9248	18.4241		Cape Town	Western Cape	South Africa	AFR	2011	2009	2009	12	MULTI	HC - ACUTE				ALL			BLOOD		CLIN LAB			E. coli	S	281	0		0	0				Y
Crowther-Gibson et al. 2011	595	-33.9248	18.4241		Cape Town	Western Cape	South Africa	AFR	2011	2009	2009	12	MULTI	HC - ACUTE				ALL			BLOOD		CLIN LAB			E. coli	S	131	0		0	0				Y
Crowther-Gibson et al. 2011	595	-29.0852	26.1596		Bloemfontein	Free State	South Africa	AFR	2011	2009	2009	12	MULTI	HC - ACUTE				ALL			BLOOD		CLIN LAB			K. pneu	R	89	4		0	0				Y
Crowther-Gibson et al. 2011	595	-26.2041	28.0473		Johannesburg	Gauteng	South Africa	AFR	2011	2009	2009	12	MULTI	HC - ACUTE				ALL			BLOOD		CLIN LAB			K. pneu	S	258	0		0	0				Y
Crowther-Gibson et al. 2011	595	-26.2041	28.0473		Johannesburg	Gauteng	South Africa	AFR	2011	2009	2009	12	MULTI	HC - ACUTE				ALL			BLOOD		CLIN LAB			K. pneu	R	388	2		0	0				Y
Crowther-Gibson et al. 2011	595	-25.7478	28.2292		Pretoria	Gauteng	South Africa	AFR	2011	2009	2009	12	MULTI	HC - ACUTE				ALL			BLOOD		CLIN LAB			K. pneu	R	112	1		0	0				Y
Crowther-Gibson et al. 2011	595	-25.7478	28.2292		Pretoria	Gauteng	South Africa	AFR	2011	2009	2009	12	MULTI	HC - ACUTE				ALL			BLOOD		CLIN LAB			K. pneu	S	440	0		0	0				Y
Crowther-Gibson et al. 2011	595	-33.9248	18.4241		Cape Town	Western Cape	South Africa	AFR	2011	2009	2009	12	MULTI	HC - ACUTE				ALL			BLOOD		CLIN LAB			K. pneu	S	325	0		0	0				Y
Crowther-Gibson et al. 2011	595	-33.9248	18.4241		Cape Town	Western Cape	South Africa	AFR	2011	2009	2009	12	MULTI	HC - ACUTE				ALL			BLOOD		CLIN LAB			K. pneu	S	190	0		0	0				Y
de Jager et al. 2015	596	-26.2041	28.0473		Johannesburg	Gauteng	South Africa	AFR	2015	2011	2012	16	SINGLE	HC - ACUTE				ADULT			MULTI		OUTBREAK			K. oxy	R	2								N											Y
de Jager et al. 2015	596	-26.2041	28.0473		Johannesburg	Gauteng	South Africa	AFR	2015	2011	2013	29	SINGLE	HC - ACUTE				ADULT			MULTI		OUTBREAK		Drug - Carbapenem - R	K. pneu	R	28					100			N											Y
Dramowski et al. 2016	598	-33.9249	18.4241	Tygerberg Children's Hospital	Cape Town	Western Cape Province	South Africa	AFR	2016	2014	2015	12	SINGLE	HC - ACUTE				CHILD			MULTI		CASE SERIES			E. coli	S	16	0			0		S	0	N	Y
Dramowski et al. 2016	598	-33.9249	18.4241	Tygerberg Children's Hospital	Cape Town	Western Cape Province	South Africa	AFR	2016	2014	2015	12	SINGLE	HC - ACUTE				CHILD			MULTI		CASE SERIES			K. pneu	S	35	0			0		S	0	Y	Y
Elliott et al. 2006	599	-33.9248	18.4241		Cape Town	Western Cape	South Africa	AFR	2006	2005	2005	2	SINGLE	HC - ACUTE				ELDERLY			MULTI		CASE SERIES		Drug - Carbapenem - R	K. pneu	R	4	50		0	25				N
Essack and Connolly 2011	600	-29.8586	31.0218		Durban	KwaZulu-Natal	South Africa	AFR	2011				SINGLE	HC - ACUTE				UNK			MULTI		CLIN LAB			K. pneu	R	116				7				Y
Founou et al. 2019_3	601	-29.440172	30.214371	Unspecified	Umgungundlovu District	KwaZulu-Natal Province	South Africa	AFR	2019	2017	2017	2	MULTI	HC - ACUTE	COMM		HAI	ADULT			STOOL		CASE SERIES		Enzyme - ESBL+	K. pneu	R	9			66.7	33.3				N
Founou et al. 2019_1	602	-29.867515	30.980652	University of KwaZulu-Natal	Durban	KwaZulu-Natal Province	South Africa	AFR	2019			1	SINGLE	HC - ACUTE			Cancer	ADULT			STOOL		CASE SERIES			K. mich	R	1			100	100				N											Y
Fourie et al. 2018	603	-25.7479	28.2293	Unspecified	Pretoria	Gauteng Province	South Africa	AFR	2018	2013	2014	13	SINGLE	HC - ACUTE				ADULT			MULTI		CASE SERIES		Enzyme - ESBL+	E. coli	S	4	0	0	0	0				N
Fourie et al. 2018	603	-25.7479	28.2293	Unspecified	Pretoria	Gauteng Province	South Africa	AFR	2018	2013	2014	13	SINGLE	HC - ACUTE				ADULT			MULTI		CASE SERIES		Enzyme - ESBL+	K. pneu	R	31	50	50	75	75				N
Govind et al. 2015	604	-28.5306	30.8958	Lancet Laboratories		KwaZulu-Natal Province	South Africa	AFR	2015	2012	2015	33	SINGLE	HC - UNK				ALL			MULTI		CLIN LAB		Drug - Carbapenem - R	E. coli	R	5				100		S	0	N	N		N							Y	Y
Govind et al. 2015	604	-28.5306	30.8958	Lancet Laboratories		KwaZulu-Natal Province	South Africa	AFR	2015	2012	2015	33	SINGLE	HC - UNK				ALL			MULTI		CLIN LAB		Drug - Carbapenem - R	K. pneu	R	102				100		R	3.9	N	N		Y							Y	Y
Gqunta and Govender 2014	605	-33.7139	25.5207		Port Elizabeth	Eastern Cape	South Africa	AFR	2014	2012	2013	12	SINGLE	HC - ACUTE	COMM			ALL			MULTI		CLIN LAB			E. coli	S	21	0		0	0				Y
Greatorex et al. 2015	606	-29.6006	30.3794		Pietermaritzburg	KwaZulu-Natal	South Africa	AFR	2015	2008	2008	6	SINGLE	HC - ACUTE			ICU; Burn	UNK			MULTI		CLIN LAB			E. coli	R	28	0			4				N
Greatorex et al. 2015	606	-29.6006	30.3794		Pietermaritzburg	KwaZulu-Natal	South Africa	AFR	2015	2008	2008	6	SINGLE	HC - ACUTE			ICU; Burn	UNK			MULTI		CLIN LAB			K. pneu	R	34	0			5				N
Greatorex et al. 2015	606	-29.64774747	30.33182103	Edendale Hospital	Pietermaritzburg	KwaZulu-Natal Province	South Africa	AFR	2015	2008	2008	6	SINGLE	HC - ACUTE			ICU; Burn	ADULT			MULTI		CLIN LAB			E. coli		28						S	0		Y
Greatorex et al. 2015	606	-29.64774747	30.33182103	Edendale Hospital	Pietermaritzburg	KwaZulu-Natal Province	South Africa	AFR	2015	2008	2008	6	SINGLE	HC - ACUTE			ICU; Burn	ADULT			MULTI		CLIN LAB			K. pneu		34						S	0		Y
Han et al. 2019	607	-29.335328	31.284733	Stanger Hospital	Kwa-Dukuza	KwaZulu-Natal Province	South Africa	AFR	2019	2016	2017	12	SINGLE	HC - ACUTE				ALL			BLOOD	ETA	CLIN LAB			E. coli	R	52				1.5				Y
Han et al. 2019	607	-29.335328	31.284733	Stanger Hospital	Kwa-Dukuza	KwaZulu-Natal Province	South Africa	AFR	2019	2016	2017	12	SINGLE	HC - ACUTE				ALL			BLOOD	ETA	CLIN LAB			K. pneu	R	131				2.5				Y
Hirakata et al. 2005	608	-33.9249	18.4241	Unspecified			South Africa	AFR	2005	1998	2002	60	MULTI	HC - ACUTE				UNK			BLOOD		CLIN LAB		Enzyme - ESBL+	E. coli	S	4			0					N
Hirakata et al. 2005	608	-33.9249	18.4241	Unspecified			South Africa	AFR	2005	1998	2002	60	MULTI	HC - ACUTE				UNK			BLOOD		CLIN LAB		Enzyme - ESBL+	K. pneu	S	38			0					Y
Ismail et al. 2019	610	-33.9249	18.4241	National Health Laboratory Service; Ampath; Lancet Laboratories; PathCare; Vermaak and Partners			South Africa	AFR	2019	2016	2017	24	MULTI	HC - ACUTE				UNK			BLOOD		CLIN LAB			E. coli	R	14348				0.4				Y
Ismail et al. 2019	610	-33.9249	18.4241	National Health Laboratory Service; Ampath; Lancet Laboratories; PathCare; Vermaak and Partners			South Africa	AFR	2019	2016	2017	24	MULTI	HC - ACUTE				UNK			BLOOD		CLIN LAB			K. pneu	R	15589				8.9				Y
Iweriebor et al. 2012	611	-23.4013	29.4179	Unspecified		Limpopo Province	South Africa	AFR	2012	2008	2009	12	UNK	HC - ACUTE			HIV+	ADULT			URINE		CLIN LAB			E. coli	R	17	47.1		11.8					N
Iweriebor et al. 2012	611	-23.4013	29.4179	Unspecified		Limpopo Province	South Africa	AFR	2012	2008	2009	12	UNK	HC - ACUTE			HIV+	ADULT			URINE		CLIN LAB			K. spp	R	17	41.2		0					N
Jacobson et al. 2015	612	-33.9248	18.4241		Cape Town	Western Cape	South Africa	AFR	2015	2012	2012	1	SINGLE	HC - ACUTE				ADULT			MULTI		OUTBREAK		Drug - Carbapenem - R	K. pneu	R	8	3		2	1				N
Jacobson et al. 2015	612	-33.9249	18.4241	Unspecified	Cape Town	Western Cape	South Africa	AFR	2015	2012	2012	1	SINGLE	HC - ACUTE				ADULT			STOOL		OUTBREAK		Drug - MDR; Gene - bla OXA-181	K. spp		8						S	0		N
Jaspan et al. 2008	613	-33.9248	18.4241		Cape Town	Western Cape	South Africa	AFR	2008	2002	2006	54	SINGLE	HC - ACUTE			HIV+	CHILD	ADOLESCENT		BLOOD		CLIN LAB			E. coli	S	5				0				N
Jaspan et al. 2008	613	-33.9248	18.4241		Cape Town	Western Cape	South Africa	AFR	2008	2002	2006	54	SINGLE	HC - ACUTE			HIV+	CHILD	ADOLESCENT		BLOOD		CLIN LAB			K. pneu	S	10				0				N
Jayol et al. 2017	614	-33.9249	18.4241	Unspecified			South Africa	AFR	2017				MULTI	HC - ACUTE				UNK			UNK		CLIN LAB		Drug - Colistin - R	K. pneu	R	2						R	50	N	N							N			N
Kalule et al. 2017	615	-33.9249	18.4241	Red Cross War Memorial Children's Hospital	Cape Town	Western Cape Province	South Africa	AFR	2017	2014	2015	10	SINGLE	HC - ACUTE				CHILD			STOOL		CLIN LAB			E. coli	S	3			0	0		S	0	N	N
Kalule et al. 2018	616	-33.9249	18.4241	National Health Laboratory Service; Groote Schuur Hospital	Cape Town	Western Cape Province	South Africa	AFR	2018	2014	2015	9	SINGLE	HC - ACUTE				ALL			STOOL		CLIN LAB			E. coli	S	33	0	0	0	0		S	0	Y	Y
Karama et al. 2019	617	-33.9249	18.4241	Unspecified			South Africa	AFR	2019	2006	2013	96	SINGLE	HC - ACUTE				UNK			UNK		CLIN LAB			E. coli		38						R	16		Y
Lebea et al.2017	618	-26.2041	28.0473	Charlotte Maxeke Academic Hospital	Johannesburg	Gauteng Province	South Africa	AFR	2017	2012	2012	12	SINGLE	HC - ACUTE			Sepsis	NEONATE			BLOOD		CASE SERIES			E. coli	S	14				0				N
Lebea et al.2017	618	-26.2041	28.0473	Charlotte Maxeke Academic Hospital	Johannesburg	Gauteng Province	South Africa	AFR	2017	2012	2012	12	SINGLE	HC - ACUTE			Sepsis	NEONATE			BLOOD		CASE SERIES			K. pneu	R	64				1.6				Y
Liebowitz et al. 1996	619	-26.2041	28.0473	Unspecified	Johannesburg	Gauteng Province	South Africa	AFR	1996	1993	1994	12	MULTI	HC - ACUTE				UNK			UNK		CLIN LAB			E. coli	R	20			25					Y
Liebowitz et al. 1996	619	-26.2041	28.0473	Unspecified	Johannesburg	Gauteng Province	South Africa	AFR	1996	1993	1994	12	MULTI	HC - ACUTE				UNK			UNK		CLIN LAB			K. pneu	S	20			0					Y
Lochan et a. 2017	620	-33.9249	18.4241	National Health Laboratory Service	Cape Town	Western Cape Province	South Africa	AFR	2017	2011	2012	24	SINGLE	HC - UNK			BSI	CHILD			BLOOD		CASE SERIES			E. coli	S	92	0		0	0		S	0	Y	Y
Lochan et a. 2017	620	-33.9249	18.4241	National Health Laboratory Service	Cape Town	Western Cape Province	South Africa	AFR	2017	2011	2012	24	SINGLE	HC - UNK			BSI	CHILD			BLOOD		CASE SERIES			K. pneu	S	92	0		0	0		S	0	Y	Y
Louw et al. 2015	621	-29.0852	26.1596		Bloemfontein	Free State	South Africa	AFR	2015	2005	2006	24	SINGLE	HC - ACUTE			Cancer - Leukemia	CHILD	ADOLESCENT	ADULT	BLOOD		CLIN LAB			E. coli	S	4	0		0	0				N
Louw et al. 2015	621	-29.0852	26.1596		Bloemfontein	Free State	South Africa	AFR	2015	2005	2006	24	SINGLE	HC - ACUTE				CHILD	ADOLESCENT	ADULT	BLOOD		CLIN LAB			K. pneu	S	3	0		0	0				N
Lowe et al. 2019	622	-33.9249	18.4241	Ampath Laboratories (Ampath-MDRC)		Gauteng Province; Pretoria Province; Mpumalanga Province; North West Province; Limpopo Province; Free State Province; Eastern Cape Province	South Africa	AFR	2019	2014	2016	36	MULTI	HC - ACUTE				UNK			MULTI		CLIN LAB		Drug - Carbapenem - NS; Gene - bla OXA-48	K. pneu	R	471	100		44	52		R	0.8	N	N
Lowe et al. 2019	622	-33.9249	18.4241	Ampath Laboratories (Ampath-MDRC)		Gauteng Province; Pretoria Province; Mpumalanga Province; North West Province; Limpopo Province; Free State Province; Eastern Cape Province	South Africa	AFR	2019	2014	2016	36	MULTI	HC - ACUTE				UNK			MULTI		CLIN LAB		Drug - Carbapenem - NS	K. pneu	R	574								N			N		N		Y			Y
Lowman et al. 2014_2	623	-26.2708	28.1123	Unspecified		Gauteng Province	South Africa	AFR	2014	2013	2013	2	MULTI	HC - ACUTE			Colonized	UNK			STOOL		SURVEILLANCE		Gene - Carbapenemase+	E. coli	R									N			N		N		N			N
Lowman et al. 2014_2	623	-26.2708	28.1123	Unspecified		Gauteng Province	South Africa	AFR	2014	2013	2013	2	MULTI	HC - ACUTE			Colonized	UNK			STOOL		SURVEILLANCE		Gene - Carbapenemase+	K. pneu	R									N			Y		N		N			Y
Lowman et al. 2015	624	-26.2041	28.0473	Wits Donald Gordon Medical Centre	Johannesburg	Gauteng Province	South Africa	AFR	2015	2012	2013	8	SINGLE	HC - ACUTE				ADULT			UNK		CASE SERIES		Gene - bla OXA-48	K. oxy	R	1								N			N		N		N			N
Lowman et al. 2015	624	-26.2041	28.0473	Wits Donald Gordon Medical Centre	Johannesburg	Gauteng Province	South Africa	AFR	2015	2012	2013	8	SINGLE	HC - ACUTE				ADULT			BLOOD		CASE SERIES		Gene - bla OXA-48	K. pneu	R	13				100				N			N		N		N			N
Cuzon and Naas 2010	729	36.8065	10.1815	H�pital Priv� d�Antony			Tunisia	EMR	2010	2009	2009	1	SINGLE	HC - ACUTE				ELDERLY			SPUTUM	BLOOD	CASE SERIES		Enzyme - ESBL+	K. pneu	R	1	100		100	100		S	0	N	N
Dahmen et al. 2010	730	35.8245	10.6346	University Hospital of Sahloul	Sahoul	Sousse Governorate	Tunisia	EMR	2010	2005	2006	12	SINGLE	HC - ACUTE				UNK			URINE	BLOOD	CLIN LAB			E. coli	S	31			0					Y
Dahmen et al. 2010	730	35.8245	10.6346	University Hospital of Sahloul	Sahoul	Sousse Governorate	Tunisia	EMR	2010	2005	2006	12	SINGLE	HC - ACUTE				UNK			URINE	BLOOD	CLIN LAB			K. oxy	S	2			0					N
Dahmen et al. 2010	730	35.8245	10.6346	University Hospital of Sahloul	Sahoul	Sousse Governorate	Tunisia	EMR	2010	2005	2006	12	SINGLE	HC - ACUTE				UNK			URINE	BLOOD	CLIN LAB			K. pneu	S	45			0					Y
Dahmen et al. 2012	731	35.8245	10.6346	University Hospital of Sahloul	Sahoul	Sousse Governorate	Tunisia	EMR	2012	2008	2008	1	SINGLE	HC - ACUTE				ADULT			PERITONEAL FLUID		CLIN LAB		Drug - Imipenem - R	K. pneu	R	1	100		100	100				N					N		N
Elbadawi et al. 2019	669	15.5007	32.5599	Ibrahim Malik Hospital; Bahri Hospital; Sadabulalla Hospital; Soba University Hospital; Bashaier Hospital; Elfouad Hospital; Imperial Hospital; Elswedy Hospital		Khartoum State	Sudan	EMR	2019	2016	2017	6	MULTI	HC - ACUTE				ALL			MULTI		CLIN LAB			E. coli	R	123			8	9				Y
Elbadawi et al. 2019	669	15.5007	32.5599	Ibrahim Malik Hospital; Bahri Hospital; Sadabulalla Hospital; Soba University Hospital; Bashaier Hospital; Elfouad Hospital; Imperial Hospital; Elswedy Hospital		Khartoum State	Sudan	EMR	2019	2016	2017	6	MULTI	HC - ACUTE				ALL			MULTI		CLIN LAB			K. pneu	R	249			11	22.1				Y
Ibrahim et al. 2015	671	15.5007	32.5599	Alshaab Teaching Hospital	Khartoum	Khartoum State	Sudan	EMR	2015	2012	2012	3	SINGLE	HC - ACUTE				ALL			SPUTUM		CLIN LAB			K. pneu	S	21			0					Y
Dossim et al. 2019	701	6.1256	1.2254	Sylvanus Olympio University Hospital	Lome	Maritime Region	Togo	AFR	2019	2016	2016	5	SINGLE	HC - ACUTE				ADULT			URINE		CLIN LAB			E. coli	R	1	100		100	100		S	0	N	N												N
Dossim et al. 2019	701	6.1256	1.2254	Sylvanus Olympio University Hospital	Lome	Maritime Region	Togo	AFR	2019	2016	2016	5	SINGLE	HC - ACUTE				ADULT			URINE		CLIN LAB			K. pneu	R	1	100		0	100		S	0	N	N												N
Douti et al. 2018	702	6.1256	1.2254	Campus Teaching Hospital	Lome	Maritime Region	Togo	AFR	2018	2016	2016	3	SINGLE	HC - ACUTE				INFANT	CHILD		BLOOD		OUTBREAK			E. coli		5						S	0		N
Douti et al. 2018	702	6.1256	1.2254	Campus Teaching Hospital	Lome	Maritime Region	Togo	AFR	2018	2016	2016	3	SINGLE	HC - ACUTE				INFANT	CHILD		BLOOD		OUTBREAK			K. pneu		30						S	0		Y
Fleece et al. 2019	674	-4.1893	35.0223	Unspecified	Haydom	Manyara Region	Tanzania	AFR	2019	2009	2012	28	SINGLE	COMM				INFANT	CHILD		STOOL		SURVEILLANCE			E. coli	S	837	0							Y
Kaduma et al. 2019	675	-2.5164	32.9175	Bugando Medical Centre; Sekou Toure Regional Hospital	Mwanza	Mwanza Region	Tanzania	AFR	2019	2017	2017	3	MULTI	COMM			Pregnant - Pre-eclampsia; UTI	ADULT			URINE		CASE SERIES			E. coli	S	50			0					Y
Kaduma et al. 2019	675	-2.5164	32.9175	Bugando Medical Centre; Sekou Toure Regional Hospital	Mwanza	Mwanza Region	Tanzania	AFR	2019	2017	2017	3	MULTI	COMM			Pregnant - Pre-eclampsia; UTI	ADULT			URINE		CASE SERIES			K. spp	R	26			3.8					Y
Kiponza et al. 2019	676	-6.790026	39.202093	Muhimbili National Hospital; National Referral Hospital	Dar es Salaam	Dar es Salaam Region	Tanzania	AFR	2019	2017	2018	5	SINGLE	HC - ACUTE			Pregnant - Post-delivery; Puerperal Sepsis	ADULT			BLOOD	ENDOCERVICAL	CLIN LAB			E. coli	R	68				2.9				Y
Kiponza et al. 2019	676	-6.790026	39.202093	Muhimbili National Hospital; National Referral Hospital	Dar es Salaam	Dar es Salaam Region	Tanzania	AFR	2019	2017	2018	5	SINGLE	HC - ACUTE			Pregnant - Post-delivery; Puerperal Sepsis	ADULT			BLOOD	ENDOCERVICAL	CLIN LAB			K. spp	R	22				13.6				Y
Dziri et al. 2018_1	733	33.808674	10.843612	Regional Hospital of Djerba	Djerba	Southeast Region	Tunisia	EMR	2018	2015	2016	17	SINGLE	HC - ACUTE				UNK			URINE	PUS	CLIN LAB		Drug - Third Generation Cephalosporin - RS	K. pneu	R	18	33.3							N
Dziri et al. 2018_2	732	36.8065	10.1815	Unspecified			Tunisia	EMR	2018	2015	2016	17	SINGLE	HC - ACUTE				UNK			URINE		CLIN LAB		Drug - Carbapenem - NS/R	K. pneu	R	13					100			N	N		N		N		N				Y
Elhani et al. 2010	734	36.8065	10.1815	Mongi Slim University Hospital Centre	Tunis	Tunis Governorate	Tunisia	EMR	2010	1999	2005	77	SINGLE	HC - ACUTE	COMM			ALL			UNK		CLIN LAB		Enzyme - ESBL+	K. pneu	S	101			0					Y
Gambogo et al. 2018	703	6.191681	1.2366	Center of Regional Hospital of Lome	Lome	Maritime Region	Togo	AFR	2019	2017	2018	7	SINGLE	HC - ACUTE	COMM		UTI	UNK			URINE		CLIN LAB		Drug - MDR	E. coli	R	35			11.4					N
Jemaa et al. 2003	713	34.7398	10.76	CHU Habib-Bourguiba	Sfax	Sfax Governorate	Tunisia	EMR	2003	1993	1998	72	SINGLE	HC - ACUTE				UNK			BLOOD		CLIN LAB			E. coli	R	438			1.5					Y
Jemaa et al. 2003	713	34.7398	10.76	CHU Habib-Bourguiba	Sfax	Sfax Governorate	Tunisia	EMR	2003	1993	1998	72	SINGLE	HC - ACUTE				UNK			BLOOD		CLIN LAB			K. pneu	R	418			0.7					Y
Ferjani et al. 2015	735	36.8065	10.1815	Charles Nicolle Hospital	Tunis	Tunis Governorate	Tunisia	EMR	2015	2010	2012	26	SINGLE	COMM	HC - ACUTE		HAI	ALL			BLOOD	PERITONEAL FLUID	CLIN LAB			E. coli	S	100			0			S	0	Y	Y
Ferjani et al. 2014	736	36.8065	10.1815	Charles Nicolle Hospital	Tunis	Tunis Governorate	Tunisia	EMR	2014	2006	2008	31	SINGLE	HC - ACUTE				ALL			URINE		CLIN LAB			E. coli	S	201			0			S	0	Y	Y
Ferjani et al. 2018	737	36.8065	10.1815	Charles Nicolle Hospital	Tunis	Tunis Governorate	Tunisia	EMR	2018	2012	2013	12	SINGLE	COMM				CHILD			STOOL		SURVEILLANCE			E. coli	S	98	0		0			S	0	Y	Y
Ghali et al. 2019	738	35.8245	10.6346	Sahloul University Hospital	Sahoul	Sousse Governorate	Tunisia	EMR	2019	2018	2018	6	SINGLE	HC - ACUTE			ICU	UNK			RECTAL	NASAL	CLIN LAB			K. pneu	R									N
Girlich et al. 2000	739	35.828036	10.631441	Bicetre Hospital	Sousse	Sousse Governorate	Tunisia	EMR	2000	2000	2000	1	SINGLE	HC - ACUTE			Traveler	CHILD			STOOL		CASE SERIES		Drug - Ceftazidime - R; Cefotaxime - R; Cefoxitin - S	E. coli	S	1			0					N
Grami et al. 2016	740	35.5024	11.0457	University Hospital Tahar Sfar	Mahdia	Mahdia Province	Tunisia	EMR	2016	2012	2013	12	SINGLE	HC - ACUTE				ADULT			URINE		CASE SERIES			K. pneu	R	106	1.9		1.9	1.9				Y
Guermazi-Toumi et al. 2017	741	34.4311	8.7757	Regional Hospital Houcine Bouzaiene	Gafsa	Gafsa Governorate	Tunisia	EMR	2017	2015	2016	18	SINGLE	HC - ACUTE	COMM			ALL			URINE		CLIN LAB			E. coli	R	753			3.7					Y
Guermazi-Toumi et al. 2017	741	34.4311	8.7757	Regional Hospital Houcine Bouzaiene	Gafsa	Gafsa Governorate	Tunisia	EMR	2017	2015	2016	18	SINGLE	HC - ACUTE	COMM			ALL			URINE		CLIN LAB			E. coli		1075						R	0.8		Y
Guermazi-Toumi et al. 2017	741	34.4311	8.7757	Regional Hospital Houcine Bouzaiene	Gafsa	Gafsa Governorate	Tunisia	EMR	2017	2015	2016	18	SINGLE	HC - ACUTE	COMM			ALL			URINE		CLIN LAB			K. oxy	S	18			0					N
Guermazi-Toumi et al. 2017	741	34.4311	8.7757	Regional Hospital Houcine Bouzaiene	Gafsa	Gafsa Governorate	Tunisia	EMR	2017	2015	2016	18	SINGLE	HC - ACUTE	COMM			ALL			URINE		CLIN LAB			K. oxy		25						S	0		Y
Guermazi-Toumi et al. 2017	741	34.4311	8.7757	Regional Hospital Houcine Bouzaiene	Gafsa	Gafsa Governorate	Tunisia	EMR	2017	2015	2016	18	SINGLE	HC - ACUTE	COMM			ALL			URINE		CLIN LAB			K. pneu	R	131			3.1					Y
Guermazi-Toumi et al. 2017	741	34.4311	8.7757	Regional Hospital Houcine Bouzaiene	Gafsa	Gafsa Governorate	Tunisia	EMR	2017	2015	2016	18	SINGLE	HC - ACUTE	COMM			ALL			URINE		CLIN LAB			K. pneu		193						R	1.6		Y
Hammami et al. 2017	742	36.8065	10.1815	Charles Nicolle Hospital	Tunis	Tunis Governorate	Tunisia	EMR	2017	2014	2014	3	SINGLE	HC - ACUTE	COMM		Colonized	ADULT	ADOLESCENT		STOOL		CASE SERIES		Drug - Cefotaxime - R	K. pneu	R	3	100		66.6	100				N			N		N					N	Y
Hammami et al. 2013	743	36.8065	10.1815	Charles Nicolle Hospital	Tunis	Tunis Governorate	Tunisia	EMR	2013	2007	2009	36	SINGLE	COMM			UTI	ALL			URINE		CASE SERIES		Enzyme - ESBL+	E. coli	S	13			0					N
Hamzaoui et al. 2018_2	744	36.8065	10.1815	Charles Nicolle Hospital	Tunis	Tunis Governorate	Tunisia	EMR	2018	2010	2015	72	SINGLE	HC - ACUTE				UNK			MULTI		CLIN LAB		Drug - Carbapenem - R; Gene - Carbapenemase-	K. pneu	R	44	100		68.2	50				N			N		N		N			N
Harchay et al. 2013	745	36.801863	10.154549	La Rabta University Hospital	Tunis	Tunis Governorate	Tunisia	EMR	2011	2007	2008	24	SINGLE	HC - ACUTE				NEONATE	CHILD		MULTI		OUTBREAK		Enzyme - ESBL+	K. pneu	S	131			0			S	0	Y	Y
Izdebski et al. 2015	746	36.8065	10.1815	Unspecified	Tunis	Tunis Governorate	Tunisia	EMR	2015	2015	2015	1	SINGLE	TRAVELERS	HC - ACUTE			ADULT			STOOL		CASE SERIES			E. coli	R	1	100			100				N											Y
Izdebski et al. 2015	746	36.8065	10.1815	Unspecified	Tunis	Tunis Governorate	Tunisia	EMR	2015	2015	2015	1	SINGLE	TRAVELERS	HC - ACUTE			ADULT			STOOL		CASE SERIES			K. pneu	R	2	100			100				N											Y
Jaballah et al. 2007	747	36.807203	10.159162	Children's Hospital of Tunis	Tunis	Tunis Governorate	Tunisia	EMR	2007	2004	2005	24	SINGLE	HC - ACUTE			HAI; BSI	CHILD			BLOOD		CASE SERIES		Enzyme - ESBL+	K. pneu	S	7			0					N
Jaidane et al. 2017	748	35.8245	10.6346	Sahloul University Hospital	Sahoul	Sousse Governorate	Tunisia	EMR	2017	2012	2016	48	SINGLE	HC - ACUTE				ALL			MULTI		CASE SERIES			K. pneu	R	2826					17.4	R	0.5	Y	Y										Y
George et al. 2018	786	1.076683	34.1763	Mbale Regional Referral Hospital	Mballe	Eastern Region	Uganda	AFR	2018	2015	2015	4	SINGLE	HC - ACUTE			Surgery - Postoperative	ALL			WOUND		CLIN LAB			E. coli	R	22			4.5					Y
George et al. 2018	786	1.076683	34.1763	Mbale Regional Referral Hospital	Mballe	Eastern Region	Uganda	AFR	2018	2015	2015	4	SINGLE	HC - ACUTE			Surgery - Postoperative	ALL			WOUND		CLIN LAB			K. pneu	S	15			0					N
Jeddi et al. 2010	749	36.8065	10.1815	Aziza Othmana University Hospital	Tunis	Tunis Governorate	Tunisia	EMR	2010	2007	2017	3	SINGLE	HC - ACUTE			Sepsis; Febrile Neutropenia	ALL			BLOOD	URINE	CASE SERIES			E. coli		1						S	0		N
Jeddi et al. 2010	749	36.8065	10.1815	Aziza Othmana University Hospital	Tunis	Tunis Governorate	Tunisia	EMR	2010	2007	2017	3	SINGLE	HC - ACUTE			Sepsis; Febrile Neutropenia	ALL			BLOOD	URINE	CASE SERIES			K. pneu		5						S	0		N
Khalifa et al. 2012	750	35.5024	11.0457	University Hospital	Mahdia	Mahdia Province	Tunisia	EMR	2012	2009	2009	12	SINGLE	HC - ACUTE			UTI	UNK			URINE		CLIN LAB			K. spp	S	198			0					Y
Kollenda et al. 2019	751	36.8065	10.1815	Military Hospital	Tunis	Tunis Governorate	Tunisia	EMR	2019	2014	2019	45	SINGLE	HC - ACUTE				UNK			MULTI		CLIN LAB		Drug - Ertapenem - R	E. coli	R	6	100							N					N		N			N
Kollenda et al. 2019	751	36.8065	10.1815	Military Hospital	Tunis	Tunis Governorate	Tunisia	EMR	2019	2014	2019	45	SINGLE	HC - ACUTE				UNK			MULTI		CLIN LAB		Drug - Ertapenem - R	K. pneu	R	170	100							N						N	N			Y
Ktari et al. 2006	752	34.7398	10.76	Sfax University Hospital	Sfax	Sfax Governorate	Tunisia	EMR	2006	2005	2005	3	SINGLE	HC - ACUTE				ADULT			MULTI		OUTBREAK		Drug - Imipenem - R	K. pneu	R	20			100					N					N
Ktari et al. 2011	753	34.7398	10.76	Sfax University Hospital	Sfax	Sfax Governorate	Tunisia	EMR	2011	2009	2010	6	SINGLE	HC - ACUTE				UNK			UNK		CLIN LAB		Drug - Cefotaxime/Ceftazidime/Cefepime/Imipenem - RS	K. pneu	R	7	100		14.3					N
Lahlaoui et al. 2017	754	36.8065	10.1815	Military Hospital	Tunis	Tunis Governorate	Tunisia	EMR	2017	2015	2015	1	SINGLE	HC - ACUTE				UNK			MULTI		CLIN LAB		Drug - Carbapenem - RS	K. pneu	R	11					100	S	0	N	Y				N		N			N
Lahlaoui et al. 2012	755	36.8065	10.1815	Unspecified	Tunis	Tunis Governorate	Tunisia	EMR	2012	2010	2010	1	MULTI	HC - ACUTE				UNK			URINE		CASE SERIES		Enzyme - ESBL+	K. pneu	R	2	100		100	100				N
Lamia et al. 2018	756	36.8065	10.1815	Unspecified			Tunisia	EMR	2018	2017	2017	6	SINGLE	HC - ACUTE			Burn	UNK			WOUND		CLIN LAB		Drug - Carbapenem - RS	E. coli	R	1					100			N
Lamia et al. 2018	756	36.8065	10.1815	Unspecified			Tunisia	EMR	2018	2017	2017	6	SINGLE	HC - ACUTE			Burn	UNK			WOUND		CLIN LAB		Drug - Carbapenem - RS	K. oxy	R	3					100			N
Lamia et al. 2018	756	36.8065	10.1815	Unspecified			Tunisia	EMR	2018	2017	2017	6	SINGLE	HC - ACUTE			Burn	UNK			WOUND		CLIN LAB		Drug - Carbapenem - RS	K. pneu	R	22					100			N
Lamorde et al. 2018	775	0.345301	32.584359	Jinja regional Referral Hospital; Arua RRH; Mubende RRH; Kabale RRH; Apac District Hospital; Tororo District Hospital	Jinja; Arua; Mubende; Kabale; Apac; Tororo	Eastern Region; Northern Region; Central Region; Western Region;	Uganda	AFR	2018	2016	2017	18	MULTI	HC - ACUTE			Febrile	CHILD			BLOOD		CASE SERIES			E. coli	S	5			0					N
Lamorde et al. 2018	775	0.345301	32.584359	Jinja regional Referral Hospital; Arua RRH; Mubende RRH; Kabale RRH; Apac District Hospital; Tororo District Hospital	Jinja; Arua; Mubende; Kabale; Apac; Tororo	Eastern Region; Northern Region; Central Region; Western Region;	Uganda	AFR	2018	2016	2017	18	MULTI	HC - ACUTE			Febrile	CHILD			BLOOD		CASE SERIES			K. pneu	R	3			23					N
Lubwama et al. 2019	776	0.341394	32.577939	Uganda Cancer Insitute	Kampala	Kampala District	Uganda	AFR	2019	2014	2014	9	SINGLE	HC - ACUTE			Febrile	ALL			BLOOD		CASE SERIES			E. coli	R	11			36.4					N
Lubwama et al. 2019	776	0.341394	32.577939	Uganda Cancer Insitute	Kampala	Kampala District	Uganda	AFR	2019	2014	2014	9	SINGLE	HC - ACUTE			Febrile	ALL			BLOOD		CASE SERIES			K. pneu	R	7			57.1					N
Kabwe et al. 2016	789	-15.4323	28.3136		Lusaka		Zambia	AFR	2016	2013	2014	7	SINGLE	HC - ACUTE			Sepsis	INFANT	NEONATE		BLOOD		CASE SERIES			K. spp	R	73			1					Y
Kajumbula et al. 2018	787	0.345301	32.584359	Makerere University College of Health Sciences; Mulago Hospital	Kampala	Kampala District	Uganda	AFR	2018	2013	2014	19	SINGLE	HC - ACUTE				UNK			BLOOD		CLIN LAB			E. coli	R	36			19					Y
Kajumbula et al. 2018	787	0.345301	32.584359	Mulago National Referral Hospital	Kampala	Kampala District	Uganda	AFR	2018	2013	2014	19	SINGLE	HC - ACUTE				UNK			BLOOD		CLIN LAB			K. pneu	R	17			20					N
Kemigisha et al. 2018	788	-0.6072	30.6545	Mbarara Regional Referral Hospital; Holy Innocents Children's Hospital	Mbarara	Western Region	Uganda	AFR	2018	2009	2012	39	MULTI	COMM			CNSI	CHILD			BLOOD	CSF	CASE SERIES			E. coli	S	2			0					N
Maalej et al. 2012	764	34.7398	10.76	Habib Bourguiba Teaching Hospital	Sfax	Sfax Governorate	Tunisia	EMR	2012	2005	2008	72	SINGLE	HC - ACUTE				UNK			MULTI		CLIN LAB			E. coli		12574						R	0.09		Y
Maalej et al. 2012	764	34.7398	10.76	Habib Bourguiba Teaching Hospital	Sfax	Sfax Governorate	Tunisia	EMR	2012	2005	2008	72	SINGLE	HC - ACUTE				UNK			MULTI		CLIN LAB			K. pneu		4548						R	1.2		Y
Maamar et al. 2016	757	36.8065	10.1815	Charles Nicolle Hospital	Tunis	Tunis Governorate	Tunisia	EMR	2016	2014	2015	3	SINGLE	HC - ACUTE			ICU	ADULT	CHILD		STOOL		SURVEILLANCE		Drug - Cefotaxime - R	E. coli	R	7					100			N			N				N			N	N
Maamar et al. 2016	757	36.8065	10.1815	Charles Nicolle Hospital	Tunis	Tunis Governorate	Tunisia	EMR	2016	2014	2015	3	SINGLE	HC - ACUTE			ICU	ADULT	CHILD		STOOL		SURVEILLANCE		Drug - Cefotaxime - R	K. pneu	R	25					100			N			N				N			N	Y
Maamar et al. 2016_2	758	36.8065	10.1815	Charles Nicolle Hospital	Tunis	Tunis Governorate	Tunisia	EMR	2016	2011	2011	12	SINGLE	HC - ACUTE				ALL			BLOOD		CLIN LAB		Enzyme - ESBL+	K. pneu	R	5	80		60	60		S	0	N	N						N
Maataoui et al. 2019	148	6.826289	-5.291439	Saint-Louis University Hospital; Agence Nationale de Securite du Medicament			C�te d'Ivoire	AFR	2019	2012	2012	10	SINGLE	COMM			Military	ADULT			STOOL		SURVEILLANCE		Enzyme - ESBL+	E. coli	S	57			0					Y
Magazi et al. 2017	626	-33.9249	18.4241	Unspecified			South Africa	AFR	2017	2010	2015	72	MULTI	HC - ACUTE	COMM		UTI	ADULT			URINE		CLIN LAB		Enzyme - ESBL+	E. coli	R	52					2			N							N
Magazi et al. 2017	626	-33.9249	18.4241	Unspecified			South Africa	AFR	2017	2010	2015	72	MULTI	HC - ACUTE	COMM		UTI	ADULT			URINE		CLIN LAB		Enzyme - ESBL+	K. pneu	R	86					6			N							N
Magazi et al. 2018	625	-33.9249	18.4241	Unspecified			South Africa	AFR	2018	2015	2016	24	MULTI	HC - UNK				UNK			UNK		CLIN LAB			E. coli		683						R	0.9		Y
Magazi et al. 2018	625	-33.9249	18.4241	Unspecified			South Africa	AFR	2018	2015	2016	24	MULTI	HC - UNK				UNK			UNK		CLIN LAB			K. pneu		441						R	2.9		Y
Mahamat et al. 2019_3	138	12.142698	15.061983	Unspecified	N'Djamena	N'Djamena Region	Chad	AFR	2019	2017	2017	3	MULTI	HC - ACUTE	COMM			UNK			MULTI		CLIN LAB		Gene - Carbapenemase+	E. coli	R	18	66.6	28	33.3	22.2		S	0	N	Y												Y
Mahdi et al. 2014	284	30.0444	31.2357	Minya University Hospital; Minya General Hospital; Minya Insurance Hospital		Minya Governorate	Egypt	EMR	2014	2014	2014	6	MULTI	HC - ACUTE	COMM		Sepsis	NEONATE			BLOOD		CLIN LAB			K. pneu	S	5			0					N
Maina et al. 2016	346	-1.2921	36.8219		Nairobi		Kenya	AFR	2016	2012	2012	12	SINGLE	COMM				ALL			URINE		CLIN LAB			E. coli	S	1047				0				Y
Maina et al. 2016	346	-1.2921	36.8219		Nairobi		Kenya	AFR	2016	2012	2012	12	SINGLE	HC - ACUTE				ALL			BLOOD		CLIN LAB			E. coli	S	48				0				Y
Maina et al. 2016	346	-1.2921	36.8219		Nairobi		Kenya	AFR	2016	2013	2013	12	SINGLE	COMM				ALL			URINE		CLIN LAB			E. coli	S	903				0				Y
Maina et al. 2016	346	-1.2921	36.8219		Nairobi		Kenya	AFR	2016	2013	2013	12	SINGLE	HC - ACUTE				ALL			BLOOD		CLIN LAB			E. coli	S	44				0				Y
Maina et al. 2016	346	-1.2921	36.8219		Nairobi		Kenya	AFR	2016	2014	2014	12	SINGLE	COMM				ALL			URINE		CLIN LAB			E. coli	S	962				0				Y
Maina et al. 2016	346	-1.2921	36.8219		Nairobi		Kenya	AFR	2016	2014	2014	12	SINGLE	HC - ACUTE				ALL			BLOOD		CLIN LAB			E. coli	S	47				0				Y
Maina et al. 2016	346	-1.2921	36.8219		Nairobi		Kenya	AFR	2016	2012	2012	12	SINGLE	COMM				ALL			URINE		CLIN LAB			K. pneu	R	135				1				Y
Maina et al. 2016	346	-1.2921	36.8219		Nairobi		Kenya	AFR	2016	2012	2012	12	SINGLE	HC - ACUTE				ALL			BLOOD		CLIN LAB			K. pneu	R	31				3				Y
Maina et al. 2016	346	-1.2921	36.8219		Nairobi		Kenya	AFR	2016	2013	2013	12	SINGLE	COMM				ALL			URINE		CLIN LAB			K. pneu	R	125				2				Y
Maina et al. 2016	346	-1.2921	36.8219		Nairobi		Kenya	AFR	2016	2013	2013	12	SINGLE	HC - ACUTE				ALL			BLOOD		CLIN LAB			K. pneu	R	25				8				Y
Maina et al. 2016	346	-1.2921	36.8219		Nairobi		Kenya	AFR	2016	2014	2014	12	SINGLE	COMM				ALL			URINE		CLIN LAB			K. pneu	R	105				1				Y
Maina et al. 2016	346	-1.2921	36.8219		Nairobi		Kenya	AFR	2016	2014	2014	12	SINGLE	HC - ACUTE				ALL			BLOOD		CLIN LAB			K. pneu	R	27				30				Y
Mairi et al. 2019	69	36.734012	3.090836	Unspecified			Algeria	AFR	2019	2016	2016	4	MULTI	HC - ACUTE			Mother and Child	ADULT			STOOL	VAGINAL	SURVEILLANCE		Gene - bla OXA-48	E. coli	R	4	75		25	25				N
Mairi et al. 2019	69	36.734012	3.090836	Unspecified			Algeria	AFR	2019	2016	2016	4	MULTI	HC - ACUTE			Mother and Child	ADULT	NEONATE		STOOL	VAGINAL	SURVEILLANCE		Gene - bla OXA-48	K. pneu	R	24	58.3		58.3	12.5				N
Mairi et al. 2019_2	68	36.734012	3.090836	Unspecified	Bejaia; Tizi Ouzou	Bejaia Province; Tizi Ouzou Province	Algeria	AFR	2019	2017	2017	4	MULTI	HC - ACUTE	COMM			ALL			STOOL		CLIN LAB		Gene - bla OXA-48	K. pneu	R	4	100		25	0		S	0	N	N				N		N			N
Makanjuola et al. 2018	522	7.3775	3.947	University College Hospital	Ibadan	Oyo State	Nigeria	AFR	2018	2014	2014	12	SINGLE	HC - ACUTE				ALL			MULTI		CLIN LAB			E. coli	S	7				0				N
Makanjuola et al. 2018	522	7.3775	3.947	University College Hospital	Ibadan	Oyo State	Nigeria	AFR	2018	2014	2014	12	SINGLE	HC - ACUTE				ALL			MULTI		CLIN LAB			K. spp	R	24				16.3				Y
Malande et al. 2016	627	-33.9248	18.4241		Cape Town	Western Cape	South Africa	AFR	2016	2010	2015	72	SINGLE	HC - ACUTE				INFANT	CHILD		MULTI		CLIN LAB		Drug - Carbapenem - R	E. coli	R	1	100		100	100				N										Y
Malande et al. 2016	627	-33.9248	18.4241		Cape Town	Western Cape	South Africa	AFR	2016	2010	2015	72	SINGLE	HC - ACUTE				INFANT	CHILD		MULTI		CLIN LAB		Drug - Carbapenem - R	K. pneu	R	10	100		50	70				N			Y							Y
Malande et al. 2016	627	-33.9249	18.4241	Red Cross War Memorial Children's Hospital	Cape Town	Western Cape Province	South Africa	AFR	2016	2010	2015	72	SINGLE	HC - ACUTE				CHILD			MULTI		CASE SERIES		Drug - Carbapenem - R	E. coli		1						S	0		N
Malande et al. 2016	627	-33.9249	18.4241	Red Cross War Memorial Children's Hospital	Cape Town	Western Cape Province	South Africa	AFR	2016	2010	2015	72	SINGLE	HC - ACUTE				CHILD			MULTI		CASE SERIES		Drug - Carbapenem - R	K. pneu		10						S	0		Y
Malande et al. 2019	628	-33.9249	18.4241	Red Cross War Memorial Children's Hospital	Cape Town	Western Cape Province	South Africa	AFR	2019	2005	2014	120	SINGLE	HC - ACUTE	COMM	HC - UNK	BSI	CHILD			BLOOD		CASE SERIES			E. coli	S	455	0		0	0		S	0	Y	Y
Malek et al. 2015	285	30.585012	31.487305	Zagazig University Hospital	Zagazig	Sharqia Governorate	Egypt	EMR	2015	2012	2014	23	SINGLE	HC - ACUTE				UNK			MULTI		CASE SERIES			E. coli	S	18			0	0				N
Malek et al. 2015	285	30.585012	31.487305	Zagazig University Hospital	Zagazig	Sharqia Governorate	Egypt	EMR	2015	2012	2014	23	SINGLE	HC - ACUTE				UNK			MULTI		CASE SERIES			K. pneu	S	40			0	0				Y
Malik et al. 2019	672	15.5007	32.5599	Omdurman Teaching Hospital; Khartoum Teaching Hospital		Khartoum State	Sudan	EMR	2019	2003	2007	60	MULTI	HC - ACUTE	COMM			UNK			STOOL		CLIN LAB			E. coli	S	458				0				Y
Malik et al. 2019	672	15.5007	32.5599	Omdurman Teaching Hospital; Khartoum Teaching Hospital		Khartoum State	Sudan	EMR	2019	2003	2007	60	MULTI	HC - ACUTE	COMM			UNK			STOOL		CLIN LAB			K. spp	S	404				0				Y
Maltha et al. 2014	119	12.688163	-2.190788	Centre Medical avec Antenne Chirurgicale Saint Camille of Nanoro; Health Center Urbain	Nanoro	Boulkiemd� Province	Burkina Faso	AFR	2014	2012	2013	13	MULTI	HC - ACUTE			Malaria	CHILD			BLOOD		CASE SERIES			E. coli	S	8	0			0				N
Maltha et al. 2014	119	12.688163	-2.190788	Centre Medical avec Antenne Chirurgicale Saint Camille of Nanoro; Health Center Urbain	Nanoro	Boulkiemd� Province	Burkina Faso	AFR	2014	2012	2013	13	MULTI	HC - ACUTE			Malaria	CHILD			BLOOD		CASE SERIES			K. pneu	S	1	0			0				N
Mamlouk et al. 2006	759	36.8065	10.1815	Charles Nicolle Hospital	Tunis	Tunis Governorate	Tunisia	EMR	2006	2000	2003	40	SINGLE	HC - ACUTE				ALL			MULTI		CLIN LAB		Enzyme - CTX-M	E. coli	S	35			0					Y
Mamlouk et al. 2006	759	36.8065	10.1815	Charles Nicolle Hospital	Tunis	Tunis Governorate	Tunisia	EMR	2006	2000	2003	40	SINGLE	HC - ACUTE				ALL			MULTI		CLIN LAB		Enzyme - CTX-M	K. pneu	S	27			0					Y
Mansour et al. 2017	761	35.5024	11.0457	Tahar Sfar University Hospital	Mahdia	Mahdia Province	Tunisia	EMR	2017	2015	2016	10	SINGLE	HC - ACUTE				UNK			UNK		CASE SERIES		Gene - Carbapenemase+	K. pneu	R	29	100					R	24.1	N	N				N		N				Y
Mansour et al. 2019	760	35.5024	11.0457	University Hospital Tahar Sfar	Mahdia	Mahdia Province	Tunisia	EMR	2019	2015	2015	12	SINGLE	HC - ACUTE				ALL			MULTI		CLIN LAB			K. pneu	R	34	41.2		41.2	41.2				Y											Y
Manyahi et al. 2014	677	-6.7924	39.2083	Muhimbili National Hospital	Dar es Salaam	Dar es Salaam Region	Tanzania	AFR	2014	2011	2012	6	SINGLE	HC - ACUTE			SSI	UNK			PUS		CLIN LAB			E. coli	S	13				0				N
Manyahi et al. 2014	677	-6.7924	39.2083	Muhimbili National Hospital	Dar es Salaam	Dar es Salaam Region	Tanzania	AFR	2014	2011	2012	6	SINGLE	HC - ACUTE			SSI	UNK			PUS		CLIN LAB			K. pneu	S	16				0				N
Manyahi et al. 2017	678	-6.7924	39.2083		Dar es Salaam		Tanzania	AFR	2017	2004	2005	7	MULTI	HC - ACUTE	COMM		UTI	ALL			URINE		CASE SERIES			E. coli	S	100			0					Y
Manyahi et al. 2017	678	-6.7924	39.2083		Dar es Salaam		Tanzania	AFR	2017	2004	2005	7	MULTI	HC - ACUTE	COMM		UTI	ALL			URINE		CASE SERIES			K. pneu	S	27			0					Y
Masinde et al. 2009	679	-2.528202	32.90783	Bugando Medical Centre	Mwanza	Mwanza Region	Tanzania	AFR	2009	2008	2008	4	SINGLE	HC - ACUTE	COMM		Pregnant; UTI	ADULT			URINE		CASE SERIES			E. coli	S	17			0					N
Masinde et al. 2009	679	-2.528202	32.90783	Bugando Medical Centre	Mwanza	Mwanza Region	Tanzania	AFR	2009	2008	2008	4	SINGLE	HC - ACUTE	COMM		Pregnant; UTI	ADULT			URINE		CASE SERIES			K. pneu	S	2			0					N
Mathlouthi et al. 2015	371	32.8872	13.1913	Benghazi Medical Center; Avicenne Clinic	Benghazi	Cyrenaica Region	Libya	EMR	2015	2014	2015	12	MULTI	HC - ACUTE				UNK			RESPIRATORY		CLIN LAB			E. coli	S	51						S	0	N	Y		N				N			N
Mathlouthi et al. 2015	371	32.8872	13.1913	Benghazi Medical Center; Avicenne Clinic	Benghazi	Cyrenaica Region	Libya	EMR	2015	2014	2015	12	MULTI	HC - ACUTE				UNK			RESPIRATORY		CLIN LAB			K. pneu	R	36						S	0	N	Y		N				N			N
Maweya et al. 2017	629	-23.894841	29.459995	Pietersburg Provincial Hospital	Polokwane	Limpopo Province	South Africa	AFR	2017	2004	2006	36	SINGLE	HC - ACUTE				ALL			BLOOD		CASE SERIES			E. coli	S	2			0	0				N
Maweya et al. 2017	629	-23.894841	29.459995	Pietersburg Provincial Hospital	Polokwane	Limpopo Province	South Africa	AFR	2017	2014	2016	36	SINGLE	HC - ACUTE				ALL			BLOOD		CASE SERIES			E. coli	S	10				0				N
Maweya et al. 2017	629	-23.894841	29.459995	Pietersburg Provincial Hospital	Polokwane	Limpopo Province	South Africa	AFR	2017	2004	2006	36	SINGLE	HC - ACUTE				ALL			BLOOD		CASE SERIES			K. pneu	R	8			12.5	12.5				N
Maweya et al. 2017	629	-23.894841	29.459995	Pietersburg Provincial Hospital	Polokwane	Limpopo Province	South Africa	AFR	2017	2004	2006	36	SINGLE	HC - ACUTE				ALL			BLOOD		CASE SERIES			K. pneu		1						S	0		N
Maweya et al. 2017	629	-23.894841	29.459995	Pietersburg Provincial Hospital	Polokwane	Limpopo Province	South Africa	AFR	2017	2014	2016	36	SINGLE	HC - ACUTE				ALL			BLOOD		CASE SERIES			K. pneu	S	36				0				Y
Mbelle et al. 2012	630	-25.5881	28.0068		Ga-Rankuwa	Gauteng	South Africa	AFR	2012	2012	2012	4	SINGLE	HC - ACUTE				ALL			URINE		CLIN LAB			E. coli	S	41				0				Y
Mbelle et al. 2012	630	-25.5881	28.0068		Ga-Rankuwa	Gauteng	South Africa	AFR	2012	2012	2012	4	SINGLE	HC - ACUTE				ALL			URINE		CLIN LAB			K. pneu	R	34				3				Y
Mbelle et al. 2019	631	-26.2708	28.1123	Tshwane Academic Hospital; Kalafong Hospital	Pretoria	Gauteng Province	South Africa	AFR	2019	2013	2013	8	MULTI	HC - UNK				ADULT	CHILD		MULTI		CLIN LAB		Drug - MDR	E. coli	S	20	0	0	0	0		R	20	Y	N
Medboua-Benbalagh et al. 2017	70	36.780299	2.981398	Beni-Messous Hospital	Beni Messous	Algiers Province	Algeria	AFR	2017	2012	2013	16	SINGLE	COMM			Cancer; Colonized	CHILD			STOOL		SURVEILLANCE		Enzyme - ESBL+	E. coli	S	38	0		0					Y					N		N			N
Medboua-Benbalagh et al. 2017	70	36.780299	2.981398	Beni-Messous Hospital	Beni Messous	Algiers Province	Algeria	AFR	2017	2012	2013	16	SINGLE	COMM			Cancer; Colonized	CHILD			STOOL		SURVEILLANCE		Enzyme - ESBL+	K. oxy	S	3	0		0					N					N		N			N
Medboua-Benbalagh et al. 2017	70	36.780299	2.981398	Beni-Messous Hospital	Beni Messous	Algiers Province	Algeria	AFR	2017	2012	2013	16	SINGLE	COMM			Cancer; Colonized	CHILD			STOOL		SURVEILLANCE		Enzyme - ESBL+	K. pneu	S	49	0		0					Y					N		N			N
Medugu et al. 2017	523	9.0765	7.3986	National Hospital	Abuja	Federal Capital Territory	Nigeria	AFR	2017	2002	2004	36	SINGLE	HC - ACUTE				NEONATE			BLOOD		CLIN LAB			K. pneu	S	37			0					Y
Medugu et al. 2017	523	9.0765	7.3986	National Hospital	Abuja	Federal Capital Territory	Nigeria	AFR	2017	2013	2015	36	SINGLE	HC - ACUTE				NEONATE			BLOOD		CLIN LAB			K. pneu	R	9			25					N
Mellouk et al. 2017	72	36.734012	3.090836	Unspecified	Annaba; Skikda; Guelma	Annaba Province; Skikda Province; Guelma Province	Algeria	AFR	2017	2013	2015	24	MULTI	HC - ACUTE				UNK			MULTI		CLIN LAB			E. coli	R	54	12.7		0			S	0	Y	Y				N		N			N
Mellouk et al. 2017	72	36.734012	3.090836	Unspecified	Annaba; Skikda; Guelma	Annaba Province; Skikda Province; Guelma Province	Algeria	AFR	2017	2013	2015	24	MULTI	HC - ACUTE				UNK			MULTI		CLIN LAB			K. spp	R	55	20		0			S	0	Y	Y				N		N			N
Mengistu et al. 2013	439	-22.561205	17.06394	Unspecified			Namibia	AFR	2013	2009	2012	41	MULTI	HC - ACUTE			Meningitis	ALL			CSF		CLIN LAB		Enzyme - ESBL+	K. pneu	S	7			0					N
Messai et al. 2006	73	36.7537	3.0587		Algiers		Algeria	AFR	2006				SINGLE	HC - ACUTE				UNK			MULTI		CLIN LAB			E. coli	S	203			0					Y
Messai et al. 2008	74	36.7537	3.0587		Algiers		Algeria	AFR	2008				SINGLE	HC - ACUTE				UNK			MULTI		CLIN LAB			K. pneu	S	196			0					Y
Messai et al. 2008	74	36.73538256	3.087107428	Unspecified	Algiers	Algiers Province	Algeria	AFR	2008				MULTI	HC - ACUTE				UNK			MULTI		CLIN LAB		Enzyme - ESBL+	K. pneu		39						S	0		Y
Messaoudi et al. 2017	762	36.8065	10.1815	Sahloul Hospital; Tahar Sfar Hospital	Sousse; Mahdia	Sousse Governorate; Mahdia Governorate	Tunisia	EMR	2017	2013	2015	24	MULTI	HC - ACUTE				UNK			URINE	BLOOD	CASE SERIES		Drug - Carbapenem - R; Gene - NDM-1	K. pneu	R	19	100		100	100		S	0	N	Y				N		N				Y
Messous et al. 2018	763	36.8065	10.1815	University Hospital of Fattouma Bourguiba de Monastir; University Hospital of Farhat Hached de Sousse; University Hospital of Taher Sfar de Mahdia; Regional Hospital of Moknine	Monastir; Sousse; Mahdia; Moknine	Monastir Governorate; Sousse Governorate; Mahdia Governorate	Tunisia	EMR	2018	2013	2016	39	MULTI	HC - ACUTE			COPD	ADULT			BLOOD		CASE SERIES			E. coli		2						S	0		N
Messous et al. 2018	763	36.8065	10.1815	University Hospital of Fattouma Bourguiba de Monastir; University Hospital of Farhat Hached de Sousse; University Hospital of Taher Sfar de Mahdia; Regional Hospital of Moknine	Monastir; Sousse; Mahdia; Moknine	Monastir Governorate; Sousse Governorate; Mahdia Governorate	Tunisia	EMR	2018	2013	2016	39	MULTI	HC - ACUTE			COPD	ADULT			BLOOD		CASE SERIES			K. pneu		5						S	0		N
Metwally et al. 2007	232	31.208648	29.910676	Alexandria University Children's Hospital		Alexandria Governorate	Egypt	EMR	2007	2005	2005	10	SINGLE	HC - ACUTE			Diarrhea	CHILD			STOOL		CASE SERIES			E. coli	S	25			0					Y
Metwally et al. 2012	286	30.5965	32.2715	Suez Canal University Hospital	Ismailia	Ismailia Governorate	Egypt	EMR	2019	2011	2011	6	SINGLE	HC - ACUTE				UNK			MULTI		CLIN LAB			K. pneu	R	45	44.4		40	37.8				Y							Y
Mocktar et al. 2015	632	-28.5305539	30.8958			KwaZulu-Natal	South Africa	AFR	2007	2000	2000		SINGLE	HC - ACUTE				UNK			MULTI		CLIN LAB			E. coli	S	38				0				Y
Moges et al. 2002_1	302	12.615478	37.452242	Gondar College of Medical Sciences Teaching and Referral Hospital	Gondar	Amhara Region	Ethiopia	AFR	2002	2000	2000	10	SINGLE	HC - ACUTE	COMM			ALL			URINE		CASE SERIES			E. coli		78						R	15.4		Y
Moges et al. 2002_1	302	12.615478	37.452242	Gondar College of Medical Sciences Teaching and Referral Hospital	Gondar	Amhara Region	Ethiopia	AFR	2002	2000	2000	10	SINGLE	HC - ACUTE	COMM			ALL			URINE		CASE SERIES			K. spp		18						R	33.3		Y
Moges et al. 2019	301	11.5742	37.3614	Felege Hiwot Comprehensive Specialized Hospital	Bahir Dar	Amhara Region	Ethiopia	AFR	2019	2017	2018	5	SINGLE	HC - ACUTE				ALL			MULTI		CLIN LAB			E. coli	R	19				10.5				N
Moges et al. 2019	301	11.5742	37.3614	Felege Hiwot Comprehensive Specialized Hospital	Bahir Dar	Amhara Region	Ethiopia	AFR	2019	2017	2018	5	SINGLE	HC - ACUTE				ALL			MULTI		CLIN LAB			K. oxy	S	2				0				N
Moges et al. 2019	301	11.5742	37.3614	Felege Hiwot Comprehensive Specialized Hospital	Bahir Dar	Amhara Region	Ethiopia	AFR	2019	2017	2018	5	SINGLE	HC - ACUTE				ALL			MULTI		CLIN LAB			K. pneu	R	85				18.8				Y
Mohamad et al. 2015	287	30.0444	31.2357	EL Monofia University Hospital; Al Azhaar University		Monufia Governorate; Cairo Governorate	Egypt	EMR	2015	2013	2014	13	MULTI	HC - ACUTE			UTI	UNK			URINE		CLIN LAB			E. coli	S	140			0					Y
Mohamad et al. 2015	287	30.0444	31.2357	EL Monofia University Hospital; Al Azhaar University		Monufia Governorate; Cairo Governorate	Egypt	EMR	2015	2013	2014	13	MULTI	HC - ACUTE			UTI	UNK			URINE		CLIN LAB			K. pneu	S	39			0					Y
Mohamed et al. 2011	156	31.202894	29.916422	El-Meery Teaching Hospital	Alexandria	Alexandria Governorate	Egypt	EMR	2011	2010	2010	3	SINGLE	HC - ACUTE				UNK			MULTI		CLIN LAB			E. coli	R	23			39.1			R	17.4	Y	Y
Mohamed et al. 2011	156	31.202894	29.916422	El-Meery Teaching Hospital	Alexandria	Alexandria Governorate	Egypt	EMR	2011	2010	2010	3	SINGLE	HC - ACUTE				UNK			MULTI		CLIN LAB			K. pneu	R	14			85.7			R	50	N	Y
Mohamed et al. 2015	292	27.1783	31.1859	Assuit University Hospital	Assuit	Asyut Governorate	Egypt	EMR	2015	2013	2013	12	SINGLE	HC - ACUTE			COPD	ADULT			BLOOD		CASE SERIES			E. coli	R	26			15	15				Y
Mohamed et al. 2015	292	27.1783	31.1859	Assuit University Hospital	Assuit	Asyut Governorate	Egypt	EMR	2015	2013	2013	12	SINGLE	HC - ACUTE			COPD	ADULT			BLOOD		CASE SERIES			K. pneu	S	20			0	0				Y
Mohamed et al. 2017	290	27.1783	31.1859	Assuit University Children's Hospital	Assuit	Asyut Governorate	Egypt	EMR	2017	2014	2015	12	SINGLE	HC - ACUTE			VAP	CHILD			RESPIRATORY		CLIN LAB		Drug - MDR	K. pneu	R	19				100				N
Mohamed et al. 2017_2	288	28.0871	30.7618	Minia General Hospital	Minya	Minya Governorate	Egypt	EMR	2017				SINGLE	HC - ACUTE			GTI	UNK			STOOL		CLIN LAB			E. coli	S	6			0					N
Mohamed et al. 2018	157	26.5591	31.6957	Sohag University Hospital	Sohag	Sohag Governorate	Egypt	EMR	2019	2016	2018	21	SINGLE	HC - ACUTE				ADULT	ADOLESCENT		MULTI		CLIN LAB			E. coli	R	54					18.5			Y					N		Y			N
Mohamed et al. 2018	157	26.5591	31.6957	Sohag University Hospital	Sohag	Sohag Governorate	Egypt	EMR	2019	2016	2018	21	SINGLE	HC - ACUTE				ADULT	ADOLESCENT		MULTI		CLIN LAB			K. oxy	R	2					50			N					N		N			N
Mohamed et al. 2018	157	26.5591	31.6957	Sohag University Hospital	Sohag	Sohag Governorate	Egypt	EMR	2019	2016	2018	21	SINGLE	HC - ACUTE				ADULT	ADOLESCENT		MULTI		CLIN LAB			K. pneu	R	68					26.5			Y					N		Y			Y
Mohamed et al. 2019_2	289	27.1783	31.1859	Assuit University Hospital	Assuit	Asyut Governorate	Egypt	EMR	2019	2018	2019	14	SINGLE	HC - ACUTE				UNK			URINE		CLIN LAB		Gene - Carbapenemase+	K. pneu	R	77			79.2	100				N						N		Y			Y
Mohammed et al. 2015	158	30.585012	31.487305	Zagazig University Hospital	Zagazig	Sharqia Governorate	Egypt	EMR	2015	2013	2014	15	SINGLE	HC - ACUTE				UNK			MULTI		CASE SERIES			E. coli	R									N
Mohammed et al. 2015	158	30.585012	31.487305	Zagazig University Hospital	Zagazig	Sharqia Governorate	Egypt	EMR	2015	2013	2014	15	SINGLE	HC - ACUTE				UNK			MULTI		CASE SERIES			K. pneu	R									N
Mohammed et al. 2016	524	11.8311	13.151		Maiduguri	Borno State	Nigeria	AFR	2016	2014	2014	6	SINGLE	HC - ACUTE				ALL			MULTI		CLIN LAB			E. coli	R	172			2					Y
Mohammed et al. 2016_2	372	32.435288	14.096062	Messalata Central Hospital	Al Khums	Murqub District	Libya	EMR	2016	2013	2013	6	SINGLE	HC - ACUTE			UTI	ALL			URINE		CASE SERIES			E. coli	R	89	9		0	0				Y
Mohammed et al. 2016_2	372	32.435288	14.096062	Messalata Central Hospital	Al Khums	Murqub District	Libya	EMR	2016	2013	2013	6	SINGLE	HC - ACUTE			UTI	ALL			URINE		CASE SERIES			K. oxy	R	4	50		0	0				N
Mohammed et al. 2016_2	372	32.435288	14.096062	Messalata Central Hospital	Al Khums	Murqub District	Libya	EMR	2016	2013	2013	6	SINGLE	HC - ACUTE			UTI	ALL			URINE		CASE SERIES			K. pneu	R	26	26.9		0	7.7				Y
Mohammed et al. 2018	325	5.6037	-0.187	Trust Specialist Hospital; Holy Trinity Medical Center; LA General Hospital; Patholab Solutions (Ghana) Limited; G2 Medical Laboratory; Mediplast Diagnostic Center	Accra	Accra District	Ghana	AFR	2018	2016	2016	12	MULTI	HC - ACUTE				UNK			MULTI		CLIN LAB			E. coli	R	64				40.6				Y
Mohammed et al. 2018	325	5.6037	-0.187	Trust Specialist Hospital; Holy Trinity Medical Center; LA General Hospital; Patholab Solutions (Ghana) Limited; G2 Medical Laboratory; Mediplast Diagnostic Center	Accra	Accra District	Ghana	AFR	2018	2016	2016	12	MULTI	HC - ACUTE				UNK			MULTI		CLIN LAB			K. pneu	R	1				100				N
Mohammed et al. 2018	325	5.6037	-0.187	Trust Specialist Hospital; Holy Trinity Medical Center; LA General Hospital; Patholab Solutions (Ghana) Limited; G2 Medical Laboratory; Mediplast Diagnostic Center	Accra	Accra District	Ghana	AFR	2018	2016	2016	12	MULTI	HC - ACUTE				UNK			MULTI		CLIN LAB			K. spp	R	3				33.3				N
Mohammed et al. 2019	673	15.63957	32.479598	Omdurman Maternity Hospital; Omdurman New Hospital; Omdurman Military Hospital	Omdurman	Khartoum State	Sudan	EMR	2019	2016	2016	4	MULTI	HC - ACUTE			Pregnant; UTI	ADULT	ADOLESCENT		URINE		CASE SERIES			E. coli	S	12			0					N
Mohammed et al. 2019	673	15.63957	32.479598	Omdurman Maternity Hospital; Omdurman New Hospital; Omdurman Military Hospital	Omdurman	Khartoum State	Sudan	EMR	2019	2016	2016	4	MULTI	HC - ACUTE			Pregnant; UTI	ADULT	ADOLESCENT		URINE		CASE SERIES			K. oxy	S	2			0					N
Mohammed et al. 2019	673	15.63957	32.479598	Omdurman Maternity Hospital; Omdurman New Hospital; Omdurman Military Hospital	Omdurman	Khartoum State	Sudan	EMR	2019	2016	2016	4	MULTI	HC - ACUTE			Pregnant; UTI	ADULT	ADOLESCENT		URINE		CASE SERIES			K. pneu	S	4			0					N
Mohlabeng et al. 2015	633	-33.9249	18.4241	NICD	Johannesburg	Gauteng Province	South Africa	AFR	2015	2013	2015	26	MULTI	HC - UNK				ALL			UNK		CLIN LAB	OUTBREAK	Drug - Carbapenem - NS	K. pneu	R	655					100			N			Y		Y		Y			Y
Mohsen et al. 2017	159	30.029064	31.233346	Cairo University Children's Hospital	Cairo	Cairo Governorate	Egypt	EMR	2017			12	SINGLE	HC - ACUTE			Sepsis	NEONATE			BLOOD	ETA	CASE SERIES			E. coli	S	6			0	0				N
Mohsen et al. 2017	159	30.029064	31.233346	Cairo University Children's Hospital	Cairo	Cairo Governorate	Egypt	EMR	2017			12	SINGLE	HC - ACUTE			Sepsis	NEONATE			BLOOD	ETA	CASE SERIES			K. spp	R	105			21	32.4				Y
Moore et al. 2005	160	30.0444	31.2357	United States Naval Medical Research Unit No. 3	Cairo	Cairo Governorate	Egypt	EMR	2005	2001	2001	6	SINGLE	HC - ACUTE			Sepsis	NEONATE			BLOOD		OUTBREAK			K. pneu	R	82			10					N
Moquet et al. 2011	574	14.7645	-17.366		Dakar		Senegal	AFR	2014	2008	2009	12	SINGLE	HC - ACUTE	COMM			UNK			URINE		CASE SERIES		Drug - Carbapenem - R	E. coli	R	3	33		0	0				N
Moquet et al. 2011	574	14.7645	-17.366		Dakar		Senegal	AFR	2014	2008	2009	12	SINGLE	HC - ACUTE	COMM			UNK			URINE		CASE SERIES			K. pneu	R	8	12		0	0				N
Mordi et al. 2006	525	6.335	5.6037	University of Benin Teaching Hospital	Benin City	Edo State	Nigeria	AFR	2006	2003	2004	12	SINGLE	HC - ACUTE	COMM		UTI	ALL			URINE		CLIN LAB			E. coli		138						R	11.6		Y
Mordi et al. 2006	525	6.335	5.6037	University of Benin Teaching Hospital	Benin City	Edo State	Nigeria	AFR	2006	2003	2004	12	SINGLE	HC - ACUTE	COMM		UTI	ALL			URINE		CLIN LAB			K. spp		106						R	18.9		Y
Moremi et al. 2014	682	-2.5282	32.8728		Pamba	Mwanza	Tanzania	AFR	2014	2011	2012	3	SINGLE	HC - ACUTE			Ulcer	UNK			WOUND		CASE SERIES			E. coli	R	26				19.2				Y
Moremi et al. 2014	682	-2.5282	32.8728		Pamba	Mwanza	Tanzania	AFR	2014	2011	2012	3	SINGLE	HC - ACUTE			Ulcer	UNK			WOUND		CASE SERIES			K. pneu	R	33				6.1				Y
Moremi et al. 2016	680	-2.5282	32.8728		Pamba	Mwanza	Tanzania	AFR	2016	2013	2015	24	SINGLE	HC - ACUTE				ALL			MULTI		CLIN LAB			K. pneu	S	48			0					Y
Moremi et al. 2017	681	-2.5164	32.9175	Catholic University of Health and Allied Sciences; Bulango Medical Centre	Mwanza	Mwanza Region	Tanzania	AFR	2017	2015	2015	4	SINGLE	COMM				CHILD			STOOL		SURVEILLANCE			E. coli	S	30				0		S	0	Y	Y
Moremi et al. 2017	681	-2.5164	32.9175	Catholic University of Health and Allied Sciences; Bulango Medical Centre	Mwanza	Mwanza Region	Tanzania	AFR	2017	2015	2015	4	SINGLE	COMM				CHILD			STOOL		SURVEILLANCE			K. pneu	S	6				0		S	0	N	N
Morkel et al. 2014	634	-33.9248	18.4241		Cape Town	Western Cape	South Africa	AFR	2013	2008	2008	12	SINGLE	HC - ACUTE				INFANT			BLOOD		CLIN LAB			E. coli	R	12					8			N
Morkel et al. 2014	634	-33.9248	18.4241		Cape Town	Western Cape	South Africa	AFR	2013	2008	2008	12	SINGLE	HC - ACUTE				INFANT			BLOOD		CLIN LAB			K. pneu	R	17					18			N
Moroh et al. 2014	149	5.345827	-3.980726	Treichville Teaching Hospital	Abidjan	Abidjan District	C�te d'Ivoire	AFR	2014	2010	2011	144	SINGLE	HC - ACUTE	COMM			UNK			URINE		CLIN LAB			E. coli		177						R	7.9		Y
Motayo et al. 2013	526	7.1453	3.359		Abeokuta	Ogun State	Nigeria	AFR	2013				SINGLE	UNK				ALL			MULTI		CLIN LAB			E. coli	R	67			10					Y
Motayo et al. 2013	526	7.1453	3.359		Abeokuta	Ogun State	Nigeria	AFR	2013				SINGLE	UNK				ALL			MULTI		CLIN LAB			K. pneu	R	30			10					Y
Mouaffak et al. 2012	422	31.6295	-7.9811	CHU de Marrakech	Marrakech	Marrakesh-Safi Region	Morocco	EMR	2012	2010	2010	12	SINGLE	HC - ACUTE			Peritonitis	CHILD			PERITONEAL FLUID		CASE SERIES			E. coli	S	15	0							N
Mouaffak et al. 2012	422	31.6295	-7.9811	CHU de Marrakech	Marrakech	Marrakesh-Safi Region	Morocco	EMR	2012	2010	2010	12	SINGLE	HC - ACUTE			Peritonitis	CHILD			PERITONEAL FLUID		CASE SERIES			K. pneu	S	5	0							N
Mousse et al. 2018	105	6.370254	2.390856	Hubert Koutoukou Manga National and University Hospital Center	Cotonou	Littoral Department	Benin	AFR	2018	2015	2015	4	SINGLE	HC - ACUTE	COMM		UTI	UNK			URINE		CLIN LAB			E. coli	R	101			1					Y
Moussounda et al. 2017	318	0.4162	9.4673		Libreville		Gabon	AFR	2017	2016	2016	1	SINGLE	HC - ACUTE				ALL			STOOL		SURVEILLANCE		Enzyme - ESBL+	K. pneu	R	3	100							N
Moyen et al. 2014	142	-4.2634	15.2429		Brazzaville		Congo	AFR	2014				SINGLE	HC - ACUTE				UNK			WOUND		CLIN LAB			E. coli	R	23			4.3					Y
Moyen et al. 2014	142	-4.2634	15.2429		Brazzaville		Congo	AFR	2014				SINGLE	HC - ACUTE				UNK			WOUND		CLIN LAB			K. spp	R	12			25					N
Moyo et al. 2010	683	-6.7924	39.2083	Muhimbili National Hospital	Dar es Salaam	Dar es Salaam Region	Tanzania	AFR	2010	2010	2010	3	SINGLE	HC - ACUTE	COMM		UTI	CHILD	ADULT		URINE		CLIN LAB			E. coli	R	138			6.5					Y
Moyo et al. 2010	683	-6.7924	39.2083	Muhimbili National Hospital	Dar es Salaam	Dar es Salaam Region	Tanzania	AFR	2010	2010	2010	3	SINGLE	HC - ACUTE	COMM		UTI	CHILD	ADULT		URINE		CLIN LAB			K. spp	R	132			6.8					Y
Mpelle et al. 2019	143	-4.2634	15.2429	Makelekele Base Hospital; University Hospital Center of Brazzaville		Brazzaville Department	Congo	AFR	2019	2016	2017	17	MULTI	HC - ACUTE	COMM			ALL			MULTI		CLIN LAB			E. coli	R	89	3.4		0			S	0	Y	Y
Mpinda-Joseph et al. 2019	106	-21.1744	27.51927	Nyangabgwe Hospital	Francistown	North-East District	Botswana	AFR	2019	2017	2017	1	SINGLE	HC - ACUTE			HAI; BSI	NEONATE			BLOOD		CLIN LAB			E. coli		27								N							N
Mpinda-Joseph et al. 2019	106	-21.1744	27.51927	Nyangabgwe Hospital	Francistown	North-East District	Botswana	AFR	2019	2017	2017	1	SINGLE	HC - ACUTE			HAI; BSI	NEONATE			BLOOD		CLIN LAB			K. pneu		40								N							N
Msaki et al. 2012	684	-2.5164	32.9175	Makongoro Health Centre	Mwanza	Mwanza Region	Tanzania	AFR	2012	2011	2011	5	SINGLE	HC - ACUTE			Febrile	CHILD			BLOOD	URINE	CASE SERIES			E. coli	S	38				0				Y
Mshana et al. 2013	685	-2.5282	32.9078		Bugando	Mwanza	Tanzania	AFR	2013	2009	2010	12	SINGLE	HC - ACUTE				ALL			MULTI		CLIN LAB			K. pneu	S	92				0				Y
Mthembu et al. 2017	635	-28.5306	30.8958	Unspecified		Northern KwaZulu-Natal Province	South Africa	AFR	2017	2015	2016	12	MULTI	HC - ACUTE			Diabetes	UNK			WOUND		CLIN LAB			E. coli	R	2			50					N
Mthembu et al. 2017	635	-28.5306	30.8958	Unspecified		Northern KwaZulu-Natal Province	South Africa	AFR	2017	2015	2016	12	MULTI	HC - ACUTE			Diabetes	UNK			WOUND		CLIN LAB			K. oxy	R	2			100					N
Mthembu et al. 2017	635	-28.5306	30.8958	Unspecified		Northern KwaZulu-Natal Province	South Africa	AFR	2017	2015	2016	12	MULTI	HC - ACUTE			Diabetes	UNK			WOUND		CLIN LAB			K. pneu	R	5			20					N
Mukhtar et al. 2014	161	30.0444	31.2357	Ain Shams Center for Organ Transplantation; Wady El-Neel Hospital; Egypt Air Hospital	Cairo	Cairo Governorate	Egypt	EMR	2014	2006	2011	62	MULTI	HC - ACUTE			LDLT	ADULT			BLOOD		CASE SERIES			E. coli	R	69					22	S	0	Y	Y
Mukhtar et al. 2014	161	30.0444	31.2357	Ain Shams Center for Organ Transplantation; Wady El-Neel Hospital; Egypt Air Hospital	Cairo	Cairo Governorate	Egypt	EMR	2014	2006	2011	62	MULTI	HC - ACUTE			LDLT	ADULT			BLOOD		CASE SERIES			K. spp	R	79					25	S	0	Y	Y
M�ller-Schulte et al. 2020	150	7.689993	-5.039872	University Teaching Hospital Bouak�		Bouak� Department	C�te d'Ivoire	AFR	2020	2016	2017	15	SINGLE	HC - ACUTE				ALL			URINE	BLOOD	CLIN LAB			K. pneu	S	107				0				Y
Murphy et al. 2016	527	4.8241	6.9635		Port Harcourt		Nigeria	AFR	2016	2011	2012	24	SINGLE	HC - ACUTE			Trauma; SSI	ADULT			WOUND		CLIN LAB			E. coli	R	10			10	10				N
Mushi et al. 2014	687	-2.528202	32.90783	Bugando Medical Centre	Mwanza	Mwanza Region	Tanzania	AFR	2014	2007	2012	60	SINGLE	HC - ACUTE				UNK			MULTI		CLIN LAB		Drug - MDR	E. coli	R	56								N					Y		Y			Y
Mushi et al. 2014	687	-2.5282	32.8728		Pamba	Mwanza	Tanzania	AFR	2014	2007	2012	60	SINGLE	HC - ACUTE				UNK			MULTI		CLIN LAB		Drug - MDR	K. pneu	R	76								N					Y		Y			Y
Mushi et al. 2016	688	-2.5282	32.8728		Pamba	Mwanza	Tanzania	AFR	2016	2013	2014	5	SINGLE	HC - ACUTE			Otitis Media	ALL			EAR		CASE SERIES			E. coli	S	22				0				Y
Mushi et al. 2019	686	-2.528202	32.90783	Bugando Medical Centre	Mwanza	Mwanza Region	Tanzania	AFR	2019	2017	2017	3	SINGLE	HC - ACUTE	COMM		UTI	CHILD			URINE	BLOOD	CASE SERIES			E. coli	S	19				0				N
Mushi et al. 2019	686	-2.528202	32.90783	Bugando Medical Centre	Mwanza	Mwanza Region	Tanzania	AFR	2019	2017	2017	3	SINGLE	HC - ACUTE	COMM		UTI	CHILD			URINE	BLOOD	CASE SERIES			K. oxy	S	11				0				N
Mushi et al. 2019	686	-2.528202	32.90783	Bugando Medical Centre	Mwanza	Mwanza Region	Tanzania	AFR	2019	2017	2017	3	SINGLE	HC - ACUTE	COMM		UTI	CHILD			URINE	BLOOD	CASE SERIES			K. pneu	S	9				0				N
Muvunyi et al. 2011	566	-2.6078	29.7368		Butare		Rwanda	AFR	2011	2009	2009	5	MULTI	HC - ACUTE	COMM			ADULT			URINE		SURVEILLANCE			E. coli	S	119			0					Y
Naas et al. 2016	395	-18.875931	47.516622	Befelatanana Hospital; Soavinandriana Hospital	Antananarivo	Analamanga Region	Madagascar	AFR	2016	2012	2013	12	MULTI	HC - ACUTE				NEONATE			BLOOD	GASTRIC FLUID	CASE SERIES		Enzyme - ESBL+	K. pneu	S	15			0					N
Nabti et al. 2019_2	75	36.191427	5.403079	Setif Hospital	Setif	Setif Province	Algeria	AFR	2019	2015	2017	34	SINGLE	HC - ACUTE	COMM		UTI	UNK			URINE		CLIN LAB			E. coli	R	237	0.8		0			R	0.4	Y	Y
Nabti et al. 2019_3	76	36.1969	5.4151	Setif University Hospital	Setif	Setif Province	Algeria	AFR	2019	2018	2018	12	SINGLE	HC - ACUTE				ALL			STOOL		CLIN LAB			E. coli		2						R	100		N
Nabti et al. 2019_3	76	36.1969	5.4151	Setif University Hospital	Setif	Setif Province	Algeria	AFR	2019	2018	2018	12	SINGLE	HC - ACUTE				ALL			STOOL		CLIN LAB			K. pneu	R	46						R	4.3	N	Y
Nadmi et al. 2009	423	33.231437	-8.499374	Unspecified	El Jadida	Casablanca-Settat Region	Morocco	EMR	2010	2008	2008	4	SINGLE	HC - ACUTE			UTI	ALL			URINE		CLIN LAB			E. coli	S	80			0					Y
Nadmi et al. 2009	423	33.231437	-8.499374	Unspecified	El Jadida	Casablanca-Settat Region	Morocco	EMR	2010	2008	2008	4	SINGLE	HC - ACUTE			UTI	ALL			URINE		CLIN LAB			K. pneu	S	13			0					N
Najjuka et al. 2016	777	0.3476	32.5825			Central Region	Uganda	AFR	2016	2007	2008	6	MULTI	COMM				ALL			STOOL	URINE	SURVEILLANCE			E. coli	R	930			16					Y
Najjuka et al. 2016	777	0.3476	32.5825			Central Region	Uganda	AFR	2016	2007	2008	6	MULTI	COMM				ALL			STOOL	URINE	SURVEILLANCE			K. pneu	R	55			24					Y
Najwa et al. 2016	765	36.805625	10.157118	National Institute of Nutrition and Food Technology	Tunis	Tunis Governorate	Tunisia	EMR	2016	2010	2011	12	SINGLE	HC - ACUTE			Diabetes; UTI	UNK			URINE		CLIN LAB			E. coli	S	48			0					Y
NASF Private Sector, 2005	654						South Africa	AFR	2005	2005	2005	6	MULTI	UNK				UNK			UNK		CLIN LAB			E. coli	R	5034	0.8							Y
Natoubi et al. 2017	424	32.995227	-7.61586	Hassan II Hospital	Settat	Casablanca-Settat Region	Morocco	EMR	2017	2012	2013	24	SINGLE	HC - ACUTE	COMM		UTI	ADULT			URINE		CLIN LAB			E. coli	R	95	1.1		0			S	0	Y	Y		N		N		N			N
Natoubi et al. 2017	424	32.995227	-7.61586	Hassan II Hospital	Settat	Casablanca-Settat Region	Morocco	EMR	2017	2012	2013	24	SINGLE	HC - ACUTE	COMM		UTI	ADULT			URINE		CLIN LAB			K. oxy	S	1	0		0			S	0	N	N		N		N		N			N
Natoubi et al. 2017	424	32.995227	-7.61586	Hassan II Hospital	Settat	Casablanca-Settat Region	Morocco	EMR	2017	2012	2013	24	SINGLE	HC - ACUTE	COMM		UTI	ADULT			URINE		CLIN LAB			K. pneu	R	24	16.7		0			S	0	Y	Y		N		N		N			N
Nazeih et al. 2019	162	30.585012	31.487305	Zagazig University Hospital	Zagazig	Sharqia Governorate	Egypt	EMR	2019				SINGLE	HC - ACUTE				UNK			MULTI		CLIN LAB			E. coli	S	7			0	0				N
Nazeih et al. 2019	162	30.585012	31.487305	Zagazig University Hospital	Zagazig	Sharqia Governorate	Egypt	EMR	2019				SINGLE	HC - ACUTE				UNK			MULTI		CLIN LAB			K. pneu	S	10			0	0				N
Ndoutamia et al. 2015	139	12.1348	15.0557		N'Djamena		Chad	AFR	2015	2012	2013	7	SINGLE	HC - ACUTE				ALL			URINE		CLIN LAB			E. coli	S	31			0					Y
Ndoye et al. 2019	575	14.720312	-17.470635	Unspecified			Senegal	AFR	2019	2017	2017	12	SINGLE	HC - ACUTE			HAI	UNK			UNK		CLIN LAB			K. pneu	R	11					20			N
Ndung'u et al. 2014	347	-1.041662	37.078743	Thika District Hospital	Thika	Kiambu County	Kenya	AFR	2014				SINGLE	HC - ACUTE				ALL			MULTI		CLIN LAB			E. coli	R	42			7					Y
Nedjai et al. 2012	77	36.9264	7.7525		Annaba		Algeria	AFR	2012	2009	2009	12	SINGLE	HC - ACUTE				UNK			MULTI		CLIN LAB			K. pneu	S	29			0					Y
Nedjai et al. 2012	77	36.9265	7.7525	Ibn Rochd Hospital	Annaba	Annaba Province	Algeria	AFR	2012	2009	2009	12	SINGLE	HC - ACUTE				ALL			MULTI		CASE SERIES		Enzyme - ESBL+	E. coli		13						S	0		Y
Nedjai et al. 2012	77	36.9265	7.7525	Ibn Rochd Hospital	Annaba	Annaba Province	Algeria	AFR	2012	2009	2009	12	SINGLE	HC - ACUTE				ALL			MULTI		CASE SERIES		Enzyme - ESBL+	K. pneu		29						S	0		Y
Nedjai et al. 2012	77	36.9265	7.7525	Ibn Rochd Hospital	Annaba	Annaba Province	Algeria	AFR	2012	2009	2009	12	SINGLE	HC - ACUTE				ALL			MULTI		CASE SERIES		Enzyme - ESBL+	K. oxy		7						S	0		N
Nejma et al. 2011	425	31.6295	-7.9811	Marrakech University Hospital	Marrakech	Marrakesh-Safi Region	Morocco	EMR	2011	2009	2009	9	SINGLE	HC - ACUTE			Peritonitis	ADULT			MULTI		CASE SERIES			E. coli	S	49	0		0					Y
Nel et al. 2019	641	-33.9249	18.4241	Tygerberg Hospital	Cape Town	Western Cape Province	South Africa	AFR	2019	2016	2016	3	SINGLE	HC - ACUTE			Colonized	ADULT			STOOL		SURVEILLANCE		Gene - Carbapenemase+	K. pneu	R	1					100			N											Y
Nelson et al. 2014	689	-2.5282	32.9078		Bugando	Mwanza	Tanzania	AFR	2014	2013	2013	2	SINGLE	COMM			Postpartum	ADULT			STOOL		SURVEILLANCE			E. coli	S	20			0					Y
Nelson et al. 2014	689	-2.5282	32.9078		Bugando	Mwanza	Tanzania	AFR	2014	2013	2013	2	SINGLE	COMM			Sepsis	INFANT	NEONATE		STOOL		SURVEILLANCE			K. pneu	S	35			0					Y
Newire et al. 2013	163	30.0444	31.2357	Cairo University; Zagazig University; Zagazig General Hospital; Sohag General Hospital; Suez General Hospital; Fawzi Moaz General Hospital; Mansoura General Hospital; Kafr El Shiek General Hospital	Cairo; Zagazig; Sohag; Suez; Smouha; Mansoura; Kafr El Shiek	Cairo Governorate; Sharqia Governorate; Sohag Governorate; Suez Governorate; Alexandria Governorate; Dakahlia Governorate; Kafr el-Sheikh Governorate	Egypt	EMR	2013	2000	2003	48	MULTI	HC - ACUTE	COMM			UNK			BLOOD		CLIN LAB		Enzyme - ESBL+	K. pneu	R	65			3					N
Newton-Foot et al. 2017	642	-33.9249	18.4241	Tygerberg Hospital; Unspecified Hospitals	Cape Town	Western Cape Province	South Africa	AFR	2017	2016	2016	7	MULTI	HC - ACUTE				UNK			MULTI		CLIN LAB		Gene - MCR-1	E. coli	S	14					0	R	85.7	N	N
Newton-Foot et al. 2017	642	-33.9249	18.4241	Tygerberg Hospital	Cape Town	Western Cape Province	South Africa	AFR	2017	2016	2016	7	MULTI	HC - ACUTE				UNK			MULTI		SURVEILLANCE		Gene - MCR-1	K. oxy	S	1	0		0	0		R	100	N	N
Newton-Foot et al. 2017	642	-33.9249	18.4241	Tygerberg Hospital; Unspecified Hospitals	Cape Town	Western Cape Province	South Africa	AFR	2017	2016	2016	7	MULTI	HC - ACUTE				UNK			MULTI		CLIN LAB		Gene - MCR-1	K. pneu	R	6	16.7		16.7	16.7		R	100	N	N
Ngalani et al. 2019	124	5.164484	10.182985	Banka Ad-Lucem Hospital	Bafang	West Province	Cameroon	AFR	2019	2014	2015	11	SINGLE	HC - ACUTE			HIV+	ALL			STOOL	BLOOD	CASE SERIES			E. coli	S	24			0					Y
Ngalani et al. 2019	124	5.164484	10.182985	Banka Ad-Lucem Hospital	Bafang	West Province	Cameroon	AFR	2019	2014	2015	11	SINGLE	HC - ACUTE			HIV+	ALL			STOOL	BLOOD	CASE SERIES			K. pneu	S	52			0					Y
Ngwai et al. 2010	528	4.978006	6.103416	Niger Delta University	Amassama	Bayelsa State	Nigeria	AFR	2010	2008	2008	4	SINGLE	COMM				ADULT	CHILD		URINE		SURVEILLANCE			E. coli		31						R	54.8		Y
Nibogora et al. 2018	348	-1.29634	36.824724	Nairobi Hospital	Nairobi	Nairobi County	Kenya	AFR	2018	2017	2018	12	SINGLE	HC - ACUTE	COMM			ADULT			MULTI		CLIN LAB			K. pneu	R	272				22.8				Y					N		Y
NICD_2012	636	-33.9248	18.4241		Cape Town	Western Cape	South Africa	AFR	2012	2012	2012	1	SINGLE	HC - ACUTE				ADULT			MULTI		OUTBREAK			K. spp	R	8								N
NICD_2013	637	-28.4541	26.7968			Free State	South Africa	AFR	2013	2012	2012	6	MULTI	UNK				ALL			BLOOD		CLIN LAB			K. pneu	R	17	24							N
NICD_2013	637	-26.2708	28.1123			Gauteng	South Africa	AFR	2013	2012	2012	6	MULTI	UNK				ALL			BLOOD		CLIN LAB			K. pneu	R	202	6							Y
NICD_2013	637	-28.5305	30.8958			KwaZulu-Natal	South Africa	AFR	2013	2012	2012	6	MULTI	UNK				ALL			BLOOD		CLIN LAB			K. pneu	R	21	9.5							Y
NICD_2013	637	-33.2278	21.8569			Western Cape	South Africa	AFR	2013	2012	2012	6	MULTI	UNK				ALL			BLOOD		CLIN LAB			K. pneu	R	77	3							Y
NICD_2014	638						South Africa	AFR	2014	2013	2013	12	MULTI	UNK				ALL			BLOOD		CLIN LAB			E. coli	R	1444	0.8							Y
NICD_2014	638	-33.9249	18.4241	Unspecified			South Africa	AFR	2014	2013	2013	12	MULTI	UNK				ALL			BLOOD		CLIN LAB			K. pneu	R	2014	4.2							Y
NICD_2015	639						South Africa	AFR	2015	2014	2014	11	MULTI	UNK				ALL			BLOOD		CLIN LAB			E. coli	R	1353	1.3							Y
NICD_2015	639						South Africa	AFR	2015	2014	2014	11	MULTI	UNK				ALL			BLOOD		CLIN LAB			K. pneu	R	1979	4.5							Y
NICD_2016	640						South Africa	AFR	2016	2015	2015	6	MULTI	UNK				ALL			BLOOD		CLIN LAB			E. coli	R	832	0.5							Y
NICD_2016	640						South Africa	AFR	2016	2015	2015	6	MULTI	UNK				ALL			BLOOD		CLIN LAB			K. pneu	R	1230			5.6					Y
NICD_2016	640	-33.9249	18.4241	Unspecified			South Africa	AFR	2016	2015	2015	6	MULTI	UNK				ALL			BLOOD		CLIN LAB			E. coli		545						R	0.7		Y
NICD_2016	640	-33.9249	18.4241	Unspecified			South Africa	AFR	2016	2015	2015	6	MULTI	UNK				ALL			BLOOD		CLIN LAB			K. pneu		839						R	0.4		Y
Njagi et al. 2015	349	-1.29634	36.824724	Nairobi Hospital	Nairobi	Nairobi County	Kenya	AFR	2015	2009	2011	36	SINGLE	HC - ACUTE	COMM		UTI	CHILD			URINE		CLIN LAB			E. coli	R	132				0.8				Y
Njagi et al. 2015	349	-1.29634	36.824724	Nairobi Hospital	Nairobi	Nairobi County	Kenya	AFR	2015	2009	2011	36	SINGLE	HC - ACUTE	COMM		UTI	CHILD			URINE		CLIN LAB			K. pneu	R	49				4.1				Y
Njoku et al. 2019	530	4.9757	8.3417	University of Calabar Teaching Hospital	Calabar	Cross River State	Nigeria	AFR	2019	2015	2016	24	SINGLE	HC - ACUTE			SSI	ADULT			WOUND		CASE SERIES			E. coli	R	13			0	100				N
Njoku et al. 2019	530	4.9757	8.3417	University of Calabar Teaching Hospital	Calabar	Cross River State	Nigeria	AFR	2019	2015	2016	24	SINGLE	HC - ACUTE			SSI	ADULT			WOUND		CASE SERIES			K. oxy	R	3			0	100				N
Njoku et al. 2019	530	4.9757	8.3417	University of Calabar Teaching Hospital	Calabar	Cross River State	Nigeria	AFR	2019	2015	2016	24	SINGLE	HC - ACUTE			SSI	ADULT			WOUND		CASE SERIES			K. pneu	R	16			0	100				N
Nour et al. 2017	164	31.044594	31.359624	Mansoura University Children's Hospital	Mansoura	Dakahlia Governorate	Egypt	EMR	2017	2014	2016	29	SINGLE	HC - ACUTE				NEONATE			BLOOD		CASE SERIES			E. coli	R	37					37.8			Y
Nour et al. 2017	164	31.044594	31.359624	Mansoura University Children's Hospital	Mansoura	Dakahlia Governorate	Egypt	EMR	2017	2014	2016	29	SINGLE	HC - ACUTE				NEONATE			BLOOD		CASE SERIES			K. pneu	R	57					38.6			Y
Nsar et al. 2013	766	36.8065	10.1815	Unspecified	Tunis	Tunis Governorate	Tunisia	EMR	2013	2012	2012	1	SINGLE	HC - ACUTE			Hospital Transfer	ELDERLY			PUS		CASE SERIES		Drug - Carbapenem - R	K. pneu	R	1			100			S	0	N	N										Y
Nsofor et al. 2016	531	5.503645	7.024168	Federal Medical Centre Owerri	Owerri	Imo State	Nigeria	AFR	2016				SINGLE	HC - ACUTE	COMM			UNK			MULTI		CLIN LAB			E. coli	R	52			1.7	2.4				Y
Nsofor et al. 2016	531	5.503645	7.024168	Federal Medical Centre Owerri	Owerri	Imo State	Nigeria	AFR	2016				SINGLE	HC - ACUTE	COMM			UNK			MULTI		CLIN LAB			K. pneu	R	51			2.2	6				Y
Ntirenganya et al. 2015	567	-1.9706	30.1044		Kigali		Rwanda	AFR	2015	2013	2013	6	SINGLE	HC - ACUTE				ADULT			MULTI		CLIN LAB			E. coli	R	55			8					Y
Ntirenganya et al. 2015	567	-1.9706	30.1044		Kigali		Rwanda	AFR	2015	2013	2013	6	SINGLE	HC - ACUTE				ADULT			MULTI		CLIN LAB			K. spp	S	49			0					Y
Nurain et al. 2015	665	15.5007	32.5599	Radiation and Isotopes Centre of Khartoum	Khartoum	Khartoum State	Sudan	EMR	2015	2010	2013	30	SINGLE	HC - ACUTE			HAI; Cancer	ADULT	CHILD		MULTI		CASE SERIES			E. coli	R	54				24.1				N
Nurain et al. 2015	665	15.5007	32.5599	Radiation and Isotopes Centre of Khartoum	Khartoum	Khartoum State	Sudan	EMR	2015	2010	2013	30	SINGLE	HC - ACUTE			HAI; Cancer	ADULT	CHILD		MULTI		CASE SERIES			K. pneu	R	23				56.5				N
Nwabuisi et al. 2002	532	8.537305	4.647378	University of Ilorin Teaching Hospital	Ilorin	Kwara State	Nigeria	AFR	2002	1998	1999	24	SINGLE	COMM			CSOM	ALL			EAR		CASE SERIES			E. coli		32						R	6.2		Y
Nwabuisi et al. 2002	532	8.537305	4.647378	University of Ilorin Teaching Hospital	Ilorin	Kwara State	Nigeria	AFR	2002	1998	1999	24	SINGLE	COMM			CSOM	ALL			EAR		CASE SERIES			K. pneu		39						S	0		Y
Nwafia et al. 2019	533	6.298181	7.462429	University of Nigeria Teaching Hospital	Ituku-Ozalla	Enugu State	Nigeria	AFR	2019	2016	2017	17	SINGLE	HC - ACUTE				ADULT			MULTI		CASE SERIES		Enzyme - ESBL+	E. coli	R	70	7.1		2.9	7.1				N
Nwankwo et al. 2015	534	12.0022	8.592	Amino Kano Teaching Hospital	Kano	Kano State	Nigeria	AFR	2015	2010	2010	7	SINGLE	HC - ACUTE				ALL			MULTI		CLIN LAB		Enzyme - ESBL+	E. coli	R	26			69.2	30.8				N
Nwankwo et al. 2015	534	12.0022	8.592	Amino Kano Teaching Hospital	Kano	Kano State	Nigeria	AFR	2015	2010	2010	7	SINGLE	HC - ACUTE				ALL			MULTI		CLIN LAB		Enzyme - ESBL+	K. pneu	R	10			30	40				N
Nyasulu et al. 2017	643	-33.9249	18.4241	National Health Laboratory Service; Charlotte Maxeke Johannesburg Academic Hospital, Chris Hani Baragwanath Hospital, Helen Joseph Hospital; Universitas Hospital; Groote Schuur Hospital; Tygerberg Hospital		Gauteng Province; Free State Province; Western Cape Province	South Africa	AFR	2017	2005	2009	54	MULTI	HC - ACUTE				ALL			BLOOD		CLIN LAB			K. pneu	R	2474	2							Y
Nyasulu et al. 2017	643	-33.9249	18.4241	National Health Laboratory Service; Charlotte Maxeke Johannesburg Academic Hospital, Chris Hani Baragwanath Hospital, Helen Joseph Hospital; Universitas Hospital; Groote Schuur Hospital; Tygerberg Hospital		Gauteng Province; Free State Province; Western Cape Province	South Africa	AFR	2017	2005	2009	54	MULTI	HC - ACUTE				ALL			BLOOD		CLIN LAB			K. pneu		230						R	1.7		Y
Obeng-Nkrumah et al. 2013	327	5.6037	-0.187		Accra		Ghana	AFR	2013	2008	2008	3	SINGLE	HC - ACUTE				ALL			MULTI		CLIN LAB			E. coli	S	124				0				Y
Obeng-Nkrumah et al. 2013	327	5.6037	-0.187		Accra		Ghana	AFR	2013	2008	2008	3	SINGLE	HC - ACUTE				ALL			MULTI		CLIN LAB			K. pneu	S	107				0				Y
Obeng-Nkrumah et al. 2016	326	5.5370636	-0.2273		Accra		Ghana	AFR	2016	2010	2013	48	SINGLE	HC - ACUTE				ALL			BLOOD		CLIN LAB			E. coli	S	118				0				Y
Obeng-Nkrumah et al. 2016	326	5.5370636	-0.2273		Accra		Ghana	AFR	2016	2010	2013	48	SINGLE	HC - ACUTE				ALL			BLOOD		CLIN LAB			K. pneu	R	63				1.6				Y
Obi et al. 1998	535	7.146967	3.36572	Unspecified		Lagos State; Edo State; Cross-River State	Nigeria	AFR	1998	1993	1994	13	SINGLE	HC - ACUTE	COMM			ALL			STOOL		CLIN LAB			E. coli		272						R	17.8		Y
Obi et al. 1999	791	-17.812042	31.042737	Pairenyatwa Hospital	Harare	Harare Province	Zimbabwe	AFR	1999	1997	1997	9	SINGLE	HC - ACUTE				UNK			MULTI		CLIN LAB			E. coli	R	180			15					Y
Obi et al. 1999	791	-17.812042	31.042737	Pairenyatwa Hospital	Harare	Harare Province	Zimbabwe	AFR	1999	1997	1997	9	SINGLE	HC - ACUTE				UNK			MULTI		CLIN LAB			K. pneu	R	130			8					Y
Ochada et al. 2014	536	7.5303	3.9821			Osun State	Nigeria	AFR	2014	2011	2011	6	MULTI	HC - ACUTE	COMM			ALL			URINE		CLIN LAB			E. coli	S	19			0					N
Ochada et al. 2014	536	7.5303	3.9821			Osun State	Nigeria	AFR	2014	2011	2011	6	MULTI	HC - ACUTE	COMM			ALL			URINE		CLIN LAB			K. pneu	S	14			0					N
Odedina et al. 2007	537	9.073842	5.998487	Federal Medical Centre	Bida	Niger State	Nigeria	AFR	2007	2002	2003	24	SINGLE	HC - ACUTE			SSI	UNK			WOUND		CLIN LAB			E. coli		52						R	80.8		Y
Ogbolu and Webber 2014	542	8.1227	4.2436		Ogbomosho	Oyo State	Nigeria	AFR	2014	2011	2011	3	SINGLE	HC - ACUTE	COMM			ALL			MULTI		CLIN LAB			E. coli	R	69			37.7					Y			Y
Ogbolu and Webber 2014	542	8.1227	4.2436		Ogbomosho	Oyo State	Nigeria	AFR	2014	2011	2011	3	SINGLE	HC - ACUTE				ALL			MULTI		CLIN LAB			K. pneu	R	71			30					Y			Y								Y
Ogbolu and Webber 2014	542	7.146967	3.36572	Unspecified			Nigeria	AFR	2014	2011	2011	4	MULTI	HC - ACUTE	COMM			UNK			STOOL		CLIN LAB		Drug - Panreistant; Gene - Carbapenemase+	E. coli		1						R	100		N
Ogbolu and Webber 2014	542	7.146967	3.36572	Unspecified			Nigeria	AFR	2014	2011	2011	4	MULTI	HC - ACUTE	COMM			UNK			STOOL		CLIN LAB		Drug - Panreistant; Gene - Carbapenemase+	K. pneu		1						S	0		N
Ogbolu et al. 2017	539	7.146967	3.36572	Unspecified			Nigeria	AFR	2017				MULTI	HC - ACUTE			UTI	UNK			URINE		CASE SERIES			E. coli	R	19								N			N				N			Y
Ogbolu et al. 2017	539	7.146967	3.36572	Unspecified			Nigeria	AFR	2017				MULTI	HC - ACUTE			UTI	UNK			URINE		CASE SERIES			K. pneu	R	21								N			N				N			Y
Ogbolu et al. 2018	541	7.356949	3.874334	University College Hospital	Ibadan	Oyo State	Nigeria	AFR	2018	2012	2012	12	MULTI	HC - ACUTE				UNK			UNK		CLIN LAB		Drug - Carbapenem - R	E. coli	R	15					100			N			N		N		N
Ogbolu et al. 2018	541	7.356949	3.874334	Unspecified	Ibadan	Oyo State	Nigeria	AFR	2018	2012	2012	12	MULTI	HC - ACUTE				UNK			UNK		CLIN LAB		Drug - Carbapenem - R	K. pneu	R	9					100			N			N		N		N
Ogbolu et al. 2019	538	9.074649	7.39503	Olabisi Onabanjo University Teaching Hospital; University College Hospital; Obafemi Awolowo University Teaching Hospital Complex	Sagamu; Ibadan; Ife	Ogun State; Oyo State	Nigeria	AFR	2019	2011	2013	36	MULTI	HC - ACUTE	COMM			UNK			STOOL		CLIN LAB			E. coli	R	96					59.4			Y			Y		N		N			N
Ogbolu et al. 2019	538	9.074649	7.39503	Olabisi Onabanjo University Teaching Hospital; University College Hospital; Obafemi Awolowo University Teaching Hospital Complex	Sagamu; Ibadan; Ife	Ogun State; Oyo State	Nigeria	AFR	2019	2011	2013	36	MULTI	HC - ACUTE	COMM			UNK			STOOL		CLIN LAB			K. pneu	R	122					50.8			Y			Y		N		N			Y	Y
Ogefere et al. 2015	543	6.335	5.6037		Benin City	Edo State	Nigeria	AFR	2015				SINGLE	HC - ACUTE				ALL			MULTI		CLIN LAB			E. coli	R	79			20					Y
Ogefere et al. 2015	543	6.335	5.6037		Benin City	Edo State	Nigeria	AFR	2015				SINGLE	HC - ACUTE				ALL			MULTI		CLIN LAB			K. spp	R	48			31					Y
Ogunshe et al. 2011	544	7.362708	3.86208	Oni Memorial Children Hospital	Ibadan	Oyo State	Nigeria	AFR	2011				SINGLE	COMM			Diarrhea	CHILD			STOOL		CLIN LAB			E. coli		20						R	35		Y
Ogunshe et al. 2011	544	7.362708	3.86208	Oni Memorial Children Hospital	Ibadan	Oyo State	Nigeria	AFR	2011				SINGLE	COMM			Diarrhea	CHILD			STOOL		CLIN LAB			K. pneu		7						R	71.4		N
Okafor et al. 2005	545	6.517631	3.353789	Lagos University Teaching Hospital	Lagos	Lagos State	Nigeria	AFR	2005	1998	1998	1	SINGLE	HC - ACUTE			CAUTI	ALL			URINE		CLIN LAB			E. coli		13						R	4.1		Y
Okafor et al. 2005	545	6.517631	3.353789	Lagos University Teaching Hospital	Lagos	Lagos State	Nigeria	AFR	2005	1998	1998	1	SINGLE	HC - ACUTE			CAUTI	ALL			URINE		CLIN LAB			K. pneu		8						R	24		N
Okoche et al. 2015	778	0.3476	32.5825		Kampala	Central Region	Uganda	AFR	2015	2013	2014	15	SINGLE	HC - ACUTE				ALL			MULTI		CLIN LAB		Drug - MDR	E. coli	R	84			9.5					N					Y		Y
Okoche et al. 2015	778	0.3476	32.5825		Kampala	Central Region	Uganda	AFR	2015	2013	2014	15	SINGLE	HC - ACUTE				ALL			MULTI		CLIN LAB		Drug - MDR	K. oxy	R	4			0					N
Okoche et al. 2015	778	0.3476	32.5825		Kampala	Central Region	Uganda	AFR	2015	2013	2014	15	SINGLE	HC - ACUTE				ALL			MULTI		CLIN LAB		Drug - MDR	K. pneu	R	78			25.6					N					Y		Y				Y
Oladipo et al. 2014	546	7.4905	4.5521		Ife	Osun State	Nigeria	AFR	2014	2012	2013	12	SINGLE	HC - ACUTE				ADULT			MULTI		CLIN LAB			K. pneu	S	600			0					Y
Olaitan et al. 2014	547	9.079396	7.39915	Unspecified		Southwest Region	Nigeria	AFR	2014	2013	2013	12	MULTI	HC - ACUTE	COMM			UNK			STOOL		CLIN LAB		Drug - Colistin - R	K. pneu	S	1			0			R	100	N	N
Oli et al. 2017	548	6.222	7.0821	Chukwuemeka Odumegwu Ojukwu University Teaching Hospital	Awka	Anambra State	Nigeria	AFR	2017	2016	2016	3	SINGLE	HC - ACUTE			UTI	ALL			URINE		CASE SERIES			E. coli	R	61				63				Y
Oli et al. 2019	549	6.222	7.0821	Chukwuemeka Odumegwu Ojukwu University Teaching Hospital	Awka	Anambra State	Nigeria	AFR	2019	2017	2017	3	SINGLE	HC - ACUTE	COMM			ALL			MULTI		CLIN LAB			E. coli	R	29				20.7				Y
Oli et al. 2019	549	6.222	7.0821	Chukwuemeka Odumegwu Ojukwu University Teaching Hospital	Awka	Anambra State	Nigeria	AFR	2019	2017	2017	3	SINGLE	HC - ACUTE	COMM			ALL			MULTI		CLIN LAB			K. oxy	R	12				75				N
Oli et al. 2019	549	6.222	7.0821	Chukwuemeka Odumegwu Ojukwu University Teaching Hospital	Awka	Anambra State	Nigeria	AFR	2019	2017	2017	3	SINGLE	HC - ACUTE	COMM			ALL			MULTI		CLIN LAB			K. pneu	R	37				18.9				Y
Oli et al. 2019_2	550	6.471851	7.543996	Enugu State University Teaching Hospital	Parklane; Abakpa; Emene	Enugu State	Nigeria	AFR	2019				MULTI	HC - ACUTE	COMM			CHILD			URINE	STOOL	SURVEILLANCE		Enzyme - ESBL+	E. coli	S	16				0				N
Oli et al. 2019_2	550	6.471851	7.543996	Enugu State University Teaching Hospital	Parklane; Abakpa; Emene	Enugu State	Nigeria	AFR	2019				MULTI	HC - ACUTE	COMM			CHILD			URINE	STOOL	SURVEILLANCE		Enzyme - ESBL+	K. pneu	S	13				0				N
Olowe et al. 2010	555	7.779312	4.551128	Ladoke Akintola University Teaching Hospital	Osogbo	Osun State	Nigeria	AFR	2010	2006	2007	13	SINGLE	HC - ACUTE			UTI	UNK			URINE		CLIN LAB		Drug - Ampicillin - R; Enzyme - ESBL+; Gene - CTX-M	E. coli	R	9			0					N
Olowe et al. 2012	554	7.7827	4.5418		Osogbo	Osun State	Nigeria	AFR	2012	2010	2011	12	SINGLE	HC - ACUTE				UNK			MULTI		CLIN LAB			E. coli	R	255			2.5					Y
Olowe et al. 2019	553	7.146967	3.36572	Ogbomoso Farm; Ibadan Farm; Osogbo Farm; Ilesa Farm		Oyo State; Osum State	Nigeria	AFR	2019	2015	2016	12	MULTI	COMM			Workers - Animals/Animal Products	ADULT			STOOL		SURVEILLANCE		Drug - MDR	E. coli	S	4			0	0		S	0	N	N
Olowe, Oladipo et al. 2012	552	7.4905	4.5521		Ife	Osun State	Nigeria	AFR	2012	2010	2011	6	SINGLE	HC - ACUTE				UNK			MULTI		CLIN LAB			E. coli	S	15			0					N
Olowe, Oladipo et al. 2012	552	7.4905	4.5521		Ife	Osun State	Nigeria	AFR	2012	2010	2011	6	SINGLE	HC - ACUTE				ALL			MULTI		CLIN LAB			K. pneu	S	66			0					Y
Omoyibo et al. 2018	556	7.4905	4.5521	Obafemi Awolowo University Teaching Hospital	Ile-Ife	Osun State	Nigeria	AFR	2018	2014	2014	6	SINGLE	HC - ACUTE				ALL			WOUND		CASE SERIES			E. coli	R	8			12.5					N
Onanuga et al. 2019	558	4.89991	6.929225	University of Port Harcourt Teaching Hospital	Port Harcourt	Rivers State	Nigeria	AFR	2019	2015	2015	5	SINGLE	HC - ACUTE			UTI	ALL			URINE		CLIN LAB		Enzyme - ESBL+	E. coli	R	37	35.1							N
Onanuga et al. 2019	558	4.89991	6.929225	University of Port Harcourt Teaching Hospital	Port Harcourt	Rivers State	Nigeria	AFR	2019	2015	2015	5	SINGLE	HC - ACUTE			UTI	ALL			URINE		CLIN LAB		Enzyme - ESBL+	K. pneu	R	44	47.7							N
Onanuga et al. 2019_2	557	4.89991	6.929225	University of Port Harcourt Teaching Hospital	Port Harcourt	Rivers State	Nigeria	AFR	2019				SINGLE	COMM			UTI	ADULT			URINE		CLIN LAB			E. coli	S	25	0		0	0		S	0	Y	Y
Oneko et al. 2015	350	0.068231	34.281812	Siaya District Hospital; Kenya Medical Research Institute; Centers for Disease Control and Prevention	Siaya District	Nyanza Province	Kenya	AFR	2015	2009	2013	55	SINGLE	COMM	HC - ACUTE		Vaccine Trial	INFANT	CHILD		BLOOD		CASE SERIES			E. coli	S	6			0					N
Onifade et al. 2019	559	7.4905	4.5521	Obafemi Awolowo University Teaching Hospital	Ile-Ife	Osun State	Nigeria	AFR	2019	2017	2017	4	SINGLE	COMM			Pregnant; UTI	ADULT			URINE		CLIN LAB			E. coli	S	49			0					Y
Onifade et al. 2019	559	7.4905	4.5521	Obafemi Awolowo University Teaching Hospital	Ile-Ife	Osun State	Nigeria	AFR	2019	2017	2017	4	SINGLE	COMM			Pregnant; UTI	ADULT			URINE		CLIN LAB			K. spp	S	60			0					Y
Onken et al. 2015	690	-6.1357	39.3621	Mnazi Mmoja Hospital	Unguja	Zanzibar Region	Tanzania	AFR	2015	2012	2013	7	SINGLE	HC - ACUTE	COMM		BSI	ALL			BLOOD		CLIN LAB			E. coli	S	10				0				N
Onken et al. 2015	690	-6.1357	39.3621	Mnazi Mmoja Hospital	Unguja	Zanzibar Region	Tanzania	AFR	2015	2012	2013	7	SINGLE	HC - ACUTE	COMM		BSI	ALL			BLOOD		CLIN LAB			K. pneu	R	11				9.1				N
Onwuezobe and Orok 2015	560	5.0377	7.9128		Uyo	Akwa Ibom State	Nigeria	AFR	2015	2015	2015	6	SINGLE	COMM			Pregnant	ADULT			URINE		SURVEILLANCE			E. coli	S	32			0					Y
Onwuezobe and Orok 2015	560	5.0377	7.9128		Uyo	Akwa Ibom State	Nigeria	AFR	2015	2015	2015	6	SINGLE	COMM			Pregnant	ADULT			URINE		SURVEILLANCE			K. pneu	S	16			0					N
Onyedibe et al. 2015	561	9.8965	8.8583		Jos	Plateau State	Nigeria	AFR	2015	2011	2011	7	SINGLE	HC - ACUTE			Sepsis	INFANT			MULTI		CASE SERIES			E. coli	S	8				0				N
Onyedibe et al. 2015	561	9.8965	8.8583		Jos	Plateau State	Nigeria	AFR	2015	2011	2011	7	SINGLE	HC - ACUTE				INFANT			MULTI		CASE SERIES			K. pneu	R	24				17				Y
Opintan et al. 2017	328	5.603164	-0.187286	Tamale Teaching Hospital; Komofo Anokye Teaching Hospital; Sunyani Regional Hospital; Eastern Regional Hospital; Upper East Regional Hospital; LEKMA District Hospital; St. Patrick Hospital; Offinso Teaching Hospital; St. Patrick Holy Family Hospital; Berekum Hospital; Cape Coast University	Tamale; Kumasi; Sunyani; Koforidua; Maase-Offinso; Berekum; Cape Coast	Northern Region; Ashanti Region; Bono Region; Eastern Region; Upper Eastern Region; Greater Accra Region; Bono Region; Central Region	Ghana	AFR	2017	2014	2014	6	MULTI	HC - ACUTE			BSI	ALL			BLOOD		CLIN LAB			E. coli	R	8				12.5				N
Osama et al. 2019	165	30.0444	31.2357	Sayed Jalal Hospital; Al Hussein Hospital)	Cairo	Cairo Governorate	Egypt	EMR	2019	2016	2017	12	MULTI	HC - ACUTE	COMM			ADULT	CHILD		MULTI		CLIN LAB		Drug - Carbapenem - R; Colistin - R	E. coli	R	1			100	100		R	100	N	N
Oshun et al. 2013	445	6.517631	3.353789	Lagos University Teaching Hospital	Lagos	Lagos State	Nigeria	AFR	2013			6	SINGLE	HC - ACUTE				UNK			UNK		CLIN LAB			K. pneu	R	153					5.2			Y
Osman et al. 2018	167	30.0444	31.2357	Kasr Al-Aini Hospital	Cairo	Cairo Governorate	Egypt	EMR	2018	2011	2011	3	SINGLE	HC - ACUTE			Unorganized gathering; UTI	UNK			URINE		CLIN LAB			E. coli		29						R	17.2		Y
Ostholm-Balkhed et al. 2013	168	30.0444	31.2357	Ryhov Hospital; Kalmar County Hospital; Linkuping University Hospital			Egypt	EMR	2013	2008	2009	8	SINGLE	HC - ACUTE				ADULT			STOOL		SURVEILLANCE			E. coli	S	20					0			Y
Ostholm-Balkhed et al. 2013	168	-1.2921	36.8219	Ryhov Hospital; Kalmar County Hospital; Linkuping University Hospital			Kenya	AFR	2013	2008	2009	8	SINGLE	HC - ACUTE				ADULT			STOOL		SURVEILLANCE			E. coli	S	2					0			N
Ostholm-Balkhed et al. 2013	168	-18.875931	47.516622	Ryhov Hospital; Kalmar County Hospital; Linkuping University Hospital			Madagascar	AFR	2013	2008	2009	8	SINGLE	HC - ACUTE				ADULT			STOOL		SURVEILLANCE			E. coli	S	1					0			N
Ostholm-Balkhed et al. 2013	168	-20.157551	57.499297	Ryhov Hospital; Kalmar County Hospital; Linkuping University Hospital			Mauritius	AFR	2013	2008	2009	8	SINGLE	HC - ACUTE				ADULT			STOOL		SURVEILLANCE			E. coli	S	1					0			N
Ostholm-Balkhed et al. 2013	168	-33.9249	18.4241	Ryhov Hospital; Kalmar County Hospital; Linkuping University Hospital			South Africa	AFR	2013	2008	2009	8	SINGLE	HC - ACUTE				ADULT			STOOL		SURVEILLANCE			E. coli	S	5					0			N
Ostholm-Balkhed et al. 2013	168	-6.165614	39.202517	Ryhov Hospital; Kalmar County Hospital; Linkuping University Hospital			Tanzania	AFR	2013	2008	2009	8	SINGLE	HC - ACUTE				ADULT			STOOL		SURVEILLANCE			E. coli	S	5					0			N
Ostholm-Balkhed et al. 2013	168	-6.165614	39.202517	Ryhov Hospital; Kalmar County Hospital; Linkuping University Hospital			Tanzania	AFR	2013	2008	2009	8	SINGLE	HC - ACUTE				ADULT			STOOL		SURVEILLANCE			K. pneu	S	1					0			N
Ostholm-Balkhed et al. 2013	168	36.8065	10.1815	Ryhov Hospital; Kalmar County Hospital; Linkuping University Hospital			Tunisia	EMR	2013	2008	2009	8	SINGLE	HC - ACUTE				ADULT			STOOL		SURVEILLANCE			E. coli	S	4					0			N
Ostholm-Balkhed et al. 2013	168	36.8065	10.1815	Ryhov Hospital; Kalmar County Hospital; Linkuping University Hospital			Tunisia	EMR	2013	2008	2009	8	SINGLE	HC - ACUTE				ADULT			STOOL		SURVEILLANCE			K. pneu	S	4					0			N
Ostholm-Balkhed et al. 2013	168	0.345301	32.584359	Ryhov Hospital; Kalmar County Hospital; Linkuping University Hospital			Uganda	AFR	2013	2008	2009	8	SINGLE	HC - ACUTE				ADULT			STOOL		SURVEILLANCE			E. coli	S	1					0			N
Osundiya et al. 2013	446	6.5244	3.3792		Lagos	Lagos	Nigeria	AFR	2013	2010	2010	3	SINGLE	HC - ACUTE				ALL			MULTI		CLIN LAB			K. pneu	R	21			4.8					Y
Otokunefor et al. 2019	447	4.818355	7.050162	Unspecified	Port Harcourt	Rivers State	Nigeria	AFR	2019				SINGLE	HC - ACUTE				UNK			UNK		CLIN LAB			E. coli		13						R	46.2		Y
Ouchar Mahamat et al. 2019	137	12.142698	15.061983	National Reference General Hospital; Mother and Child Hospital; Renaissance Hospital	N'Djamena	N'Djamena Region	Chad	AFR	2018	2017	2017	3	MULTI	HC - ACUTE	COMM			ALL			MULTI		CLIN LAB			E. coli	R	107	4.7		3.7					Y
Ouchar Mahamat et al. 2019	137	12.142698	15.061983	National Reference General Hospital; Mother and Child Hospital; Renaissance Hospital	N'Djamena	N'Djamena Region	Chad	AFR	2018	2017	2017	3	MULTI	HC - ACUTE	COMM			ALL			MULTI		CLIN LAB			K. oxy	S	1	0		0					N
Ouchar Mahamat et al. 2019	137	12.142698	15.061983	National Reference General Hospital; Mother and Child Hospital; Renaissance Hospital	N'Djamena	N'Djamena Region	Chad	AFR	2018	2017	2017	3	MULTI	HC - ACUTE	COMM			ALL			MULTI		CLIN LAB			K. pneu	R	35	2.9		2.9					Y
Ouedraogo et al. 2016	109	12.3714	-1.5197	Yalgado Ouedraogo Teaching Hospital; Souro Sanou Teaching Hospital; Charles de Gaulle Paediatric Teaching Hospital	Ouagadougou	Centre Region	Burkina Faso	AFR	2016	2014	2014	2	MULTI	HC - ACUTE				ALL			MULTI		CLIN LAB			E. coli	S	198	0		0					Y
Ouedraogo et al. 2016	109	12.3714	-1.5197	Yalgado Ouedraogo Teaching Hospital; Souro Sanou Teaching Hospital; Charles de Gaulle Paediatric Teaching Hospital	Ouagadougou	Centre Region	Burkina Faso	AFR	2016	2014	2014	2	MULTI	HC - ACUTE				ALL			MULTI		CLIN LAB			K. pneu	S	70	0		0					Y
Ouedraogo et al. 2016_2	121	12.3714	-1.5197	Yalgado Ouedraogo Teaching Hospital; Souro Sanou Teaching Hospital; Charles de Gaulle Paediatric Teaching Hospital	Ouagadougou	Centre Region	Burkina Faso	AFR	2016				MULTI	HC - ACUTE				ALL			URINE	PUS	CASE SERIES		Gene - bla OXA-181	E. coli	R	4	100	0	0					N					N		N			N
Ouedraogo et al. 2017	108	11.1703	-4.301198	Souro Sanou University Hospital	Bobo-Dioulasso	Hauts-Bassins Region	Burkina Faso	AFR	2017	2014	2014	4	MULTI	COMM	HC - ACUTE		Colonized	UNK			STOOL		SURVEILLANCE		Enzyme - ESBL+	E. coli	S	60			0					Y
Ouedraogo et al. 2017	108	11.1703	-4.301198	Souro Sanou University Hospital	Bobo-Dioulasso	Hauts-Bassins Region	Burkina Faso	AFR	2017	2014	2014	4	MULTI	COMM	HC - ACUTE		Colonized	UNK			STOOL		SURVEILLANCE		Enzyme - ESBL+	K. pneu	S	16			0					N
Ouertani et al. 2016	768	36.8065	10.1815	Unspecified			Tunisia	EMR	2016			1	SINGLE	HC - ACUTE			Trauma	ADULT			PUS		CLIN LAB			K. pneu	R	1	100	100	100	100		R	100	N	N				N		N			N
Ozumba et al. 2000	448	6.466483	7.526113	National Hospital for Orthopaedic and Plastic Surgery	Enugu	Enugu State	Nigeria	AFR	2000	1993	1997	60	SINGLE	HC - ACUTE			Burn	UNK			WOUND		CLIN LAB			E. coli		4						R	75		N
Ozumba et al. 2000	448	6.466483	7.526113	National Hospital for Orthopaedic and Plastic Surgery	Enugu	Enugu State	Nigeria	AFR	2000	1993	1997	60	SINGLE	HC - ACUTE			Burn	UNK			WOUND		CLIN LAB			K. pneu		16						R	62.5		N
Page et al. 2013	443	13.501	7.1036		Maradi		Niger	AFR	2013	2007	2008	9	SINGLE	HC - ACUTE			ICU; Malnutrition	INFANT	CHILD		MULTI		CASE SERIES			E. coli	S	41			0					Y
Page et al. 2013	443	13.501	7.1036		Maradi		Niger	AFR	2013	2007	2008	9	SINGLE	HC - ACUTE			ICU; Malnutrition	INFANT	CHILD		MULTI		CASE SERIES			K. pneu	S	12			0					N
Palacios-Baena et al. 2017	644	-26.2041	28.0473	Wits Donald Gordon Medical Centre	Johannesburg	Gauteng Province	South Africa	AFR	2017	2004	2013	108	UNK	HC - ACUTE	COMM		BSI	UNK			BLOOD		CASE SERIES		Enzyme - ESBL+	E. coli	S	164					0			Y
Palacios-Baena et al. 2017	644	-26.2041	28.0473	Wits Donald Gordon Medical Centre	Johannesburg	Gauteng Province	South Africa	AFR	2017	2004	2013	108	UNK	HC - ACUTE	COMM		BSI	UNK			BLOOD		CASE SERIES		Enzyme - ESBL+	K. spp	S	75					0			Y
Peirano et al. 2014	646	-33.9248	18.4241		Cape Town	Western Cape	South Africa	AFR	2014	2000	2010	132	MULTI	UNK				ALL			MULTI		CLIN LAB			E. coli	S	12	0		0					N
Pepper et al. 2009	647	-33.9249	18.4241	GF Jooste Hospital	Cape Town	Western Cape Province	South Africa	AFR	2009	2007	2007	4	SINGLE	HC - ACUTE			HIV+; TB	ADULT	CHILD		MULTI		CASE SERIES		Enzyme - ESBL+	E. coli	S	6			0	0				N
Pepper et al. 2009	647	-33.9249	18.4241	GF Jooste Hospital	Cape Town	Western Cape Province	South Africa	AFR	2009	2007	2007	4	SINGLE	HC - ACUTE			HIV+; TB	ADULT	CHILD		MULTI		CASE SERIES		Enzyme - ESBL+	K. spp	S	3			0	0				N
Periano et al. 2012	645	-26.2708	28.1123			Gauteng	South Africa	AFR	2012			1	SINGLE	HC - ACUTE				ELDERLY			WOUND		CASE SERIES			K. pneu	R	1	100		100	100				N
Periano et al. 2012	645	-25.7479	28.2293	Unspecified	Pretoria	Gauteng Province	South Africa	AFR	2012			1	SINGLE	HC - ACUTE			ICU	ELDERLY			PUS		CASE SERIES		Gene - VIM-1	K. pneu		1						S	0		N
Perovic et al. 2016	648						South Africa	AFR	2016	2010	2012	24	MULTI	HC - ACUTE				ALL			BLOOD		CLIN LAB			K. pneu	R	2774					4.5			Y
Pessinaba et al. 2018	704	6.1256	1.2254	Campus Teaching Hospital; Agoe Hospital Center	Lome	Maritime Region	Togo	AFR	2018	2015	2016	13	MULTI	HC - ACUTE			Febrile Gastroenteritis	CHILD			UNK		SURVEILLANCE		Enzyme - ESBL+	E. coli	S	35			0					Y
Pessinaba et al. 2018	704	6.1256	1.2254	Campus Teaching Hospital; Agoe Hospital Center	Lome	Maritime Region	Togo	AFR	2018	2015	2016	13	MULTI	HC - ACUTE			Febrile Gastroenteritis	CHILD			UNK		SURVEILLANCE		Enzyme - ESBL+	K. spp	S	14			0					N
Pillay et al. 1998	649	-29.8587	31.0218	King Edward VIII Hospital	Durban	KwaZulu-Natal Province	South Africa	AFR	2014	1995	1996	6	SINGLE	HC - ACUTE			HAI	NEONATE			BLOOD		CASE SERIES			K. pneu	S	33			0					Y
Pirs et al. 2011	374	32.8872	13.1913	Unspecified			Libya	EMR	2011	2011	2011	1	MULTI	HC - ACUTE			AMP	UNK			STOOL		SURVEILLANCE		Enzyme - ESBL+	K. pneu	R	1	100		100	100		S	0	N	N
Pitout et al. 1998	650	-33.9249	18.4241	Tygerberg Hospital; King Edward VIII Hospital; Chris Hani Baragwanath Hospital; Pretoria Academic Hospital	Cape Town; Johannesburg; Soweto; Pretoria	Western Cape Province; Gauteng Province	South Africa	AFR	1998	1993	1993	3	MULTI	HC - ACUTE				UNK			MULTI		CLIN LAB		Drug - Cefotaxime/Ceftazidime - R;	E. coli	S	4			0					N
Pitout et al. 1998	650	-33.9249	18.4241	Tygerberg Hospital; King Edward VIII Hospital; Chris Hani Baragwanath Hospital; Pretoria Academic Hospital	Cape Town; Johannesburg; Soweto; Pretoria	Western Cape Province; Gauteng Province	South Africa	AFR	1998	1993	1993	3	MULTI	HC - ACUTE				UNK			MULTI		CLIN LAB		Drug - Cefotaxime/Ceftazidime - R;	K. pneu	S	37			0					Y
Plantamara et al. 2019	154	11.587678	43.152761	Military Hospital Bouffard	Djibouti	Djibouti Region	Djibouti	EMR	2019	2015	2015	12	SINGLE	HC - ACUTE				ADULT			MULTI		CLIN LAB			E. coli	S	31	0					S	0	Y	Y
Poirel et al. 2011	351	-1.2921	36.8219		Nairobi		Kenya	AFR	2011	2007	2009	36	SINGLE	HC - ACUTE				ADULT	ELDERLY		URINE		OUTBREAK		Drug - MDR	K. pneu	R	7	100	100	100	100				N											Y
Poirel et al. 2011	351	-1.2921	36.8219	Aga Khan University Hospital	Nairobi	Nairobi County	Kenya	AFR	2011	2007	2009	36	SINGLE	HC - ACUTE				ADULT			URINE	PUS	CLIN LAB		Drug - MDR	K. pneu		7						S	0		N
Poirel et al. 2011_2	426	33.9716	-6.8498	Unspecified	Rabat	Rabat-Sal�-K�nitra Region	Morocco	EMR	2011	2007	2009	36	SINGLE	HC - ACUTE	COMM			ADULT			MULTI		CLIN LAB		Drug - MDR	K. pneu	R	3	100	0	0	100		S	0	N	N										Y
Poirel et al. 2012	404	-20.2675	57.4797		Quatre Bornes		Mauritius	AFR	2012	2009	2009	1	SINGLE	HC - ACUTE				ADULT			URINE		CASE SERIES		Drug - Carbapenem - R	K. pneu	R	1	100	100	100	100				N											Y
Poirel et al. 2013	169	30.0444	31.2357	Unspecified			Egypt	EMR	2013	2009	2010	6	SINGLE	HC - ACUTE			Cancer	ADULT	CHILD		MULTI		CLIN LAB		Drug - Carbapenem - R	E. coli	R	3	66.6		33.3	33.3				N					N		N			N
Poirel et al. 2013	169	30.0444	31.2357	Unspecified			Egypt	EMR	2013	2009	2010	6	SINGLE	HC - ACUTE			Cancer	ADULT	CHILD		MULTI		CLIN LAB		Drug - Carbapenem - R	K. pneu	R	3	66.6		100	33.3				N					N		N			N
Poirel et al. 2016	651	-33.9249	18.4241	Unspecified			South Africa	AFR	2016	2014	2015	16	MULTI	HC - ACUTE				ADULT			MULTI		CLIN LAB		Drug - Colistin - R	E. coli		7						R	100		N
Poirel et al. 2018_1	99	-8.8147	13.2302	Unspecified	Luanda	Luanda Province	Angola	AFR	2018	2017	2017	1	SINGLE	HC - ACUTE			Colonized	CHILD			STOOL		SURVEILLANCE		Drug - Carbapenem - R	E. coli	R	23	100		65.2					N	N										N		Y
Poirel et al. 2018_1	99	-8.8147	13.2302	Unspecified	Luanda	Luanda Province	Angola	AFR	2018	2017	2017	1	SINGLE	HC - ACUTE			Colonized	CHILD			STOOL		SURVEILLANCE		Drug - Carbapenem - R	K. pneu	R	24	100		58.3					N	N										Y		Y
Poirel et al. 2018_2	569	0.356849	6.722285	Ayres de Menezes Hospital	Sao Tome	�gua Grande District	Sao Tome and Principe	AFR	2018	2013	2013	1	SINGLE	HC - ACUTE			Colonized	CHILD			STOOL		SURVEILLANCE		Drug - Carbapenem - R	E. coli	R	30			96.8	96.8				N
Poirel et al. 2018_2	569	0.356849	6.722285	Ayres de Menezes Hospital	Sao Tome	�gua Grande District	Sao Tome and Principe	AFR	2018	2013	2013	1	SINGLE	HC - ACUTE			Colonized	CHILD			STOOL		SURVEILLANCE		Drug - Colistin - R	E. coli		1						R	100		N
Poirel et al. 2018_2	569	0.356849	6.722285	Ayres de Menezes Hospital	Sao Tome	�gua Grande District	Sao Tome and Principe	AFR	2018	2013	2013	1	SINGLE	HC - ACUTE			Colonized	CHILD			STOOL		SURVEILLANCE		Drug - Carbapenem - R	K. pneu	R	4			100	100				N
Pons et al. 2015	437	-25.3923	32.7972	Manhica District Hospital	Manhica	Maputo Province	Mozambique	AFR	2015	2004	2009	72	SINGLE	HC - ACUTE			BSI; UTI	CHILD	INFANT		BLOOD	URINE	CLIN LAB		Drug - Ceftriaxone - NS; Enzyme - ESBL+	K. pneu	S	19					0			N
Potron et al. 2013	769	36.8065	10.1815	Unspecified	Tunis	Tunis Governorate	Tunisia	EMR	2013				SINGLE	HC - ACUTE				UNK			URINE		CLIN LAB			K. pneu	R	1	100		0	0		R	100	N	N
Potron et al. 2013_2	78	36.734012	3.090836	National Reference Laboratory of France			Algeria	AFR	2013	2001	2011	132	UNK	HC - ACUTE	TRAVELERS		Travelers/Non-Traveler	UNK			MULTI		CLIN LAB		Gene - bla OXA-48	E. coli	R	1	0		0	0				N
Potron et al. 2013_2	78	36.734012	3.090836	National Reference Laboratory of France			Algeria	AFR	2013	2001	2011	132	UNK	HC - ACUTE	TRAVELERS		Travelers/Non-Traveler	UNK			MULTI		CLIN LAB		Gene - bla OXA-48	K. pneu	R	2	50		0	0				N
Potron et al. 2013_2	78	30.0444	31.2357	National Reference Laboratory of France			Egypt	EMR	2013	2001	2011	132	UNK	HC - ACUTE	TRAVELERS		Travelers/Non-Traveler	UNK			MULTI		CLIN LAB		Gene - bla OXA-48	E. coli	R	5	60		20	20				N
Potron et al. 2013_2	78	30.0444	31.2357	National Reference Laboratory of France			Egypt	EMR	2013	2001	2011	132	UNK	HC - ACUTE	TRAVELERS		Travelers/Non-Traveler	UNK			MULTI		CLIN LAB		Gene - bla OXA-48	K. pneu	R	1	100		100	0				N
Potron et al. 2013_2	78	32.8872	13.1913	National Reference Laboratory of France			Libya	EMR	2013	2001	2011	132	UNK	HC - ACUTE	TRAVELERS		Travelers/Non-Traveler	UNK			MULTI		CLIN LAB		Gene - bla OXA-48	E. coli	R	1	100		0	0				N
Potron et al. 2013_2	78	32.8872	13.1913	National Reference Laboratory of France			Libya	EMR	2013	2001	2011	132	UNK	HC - ACUTE	TRAVELERS		Travelers/Non-Traveler	UNK			MULTI		CLIN LAB		Gene - bla OXA-48	K. pneu	R	4	100		100	100				N
Potron et al. 2013_2	78	31.6295	-7.9811	National Reference Laboratory of France			Morocco	EMR	2013	2001	2011	132	UNK	HC - ACUTE	TRAVELERS		Travelers/Non-Traveler	UNK			MULTI		CLIN LAB		Gene - bla OXA-48	E. coli	R	3	100		0	0				N
Potron et al. 2013_2	78	31.6295	-7.9811	National Reference Laboratory of France			Morocco	EMR	2013	2001	2011	132	UNK	HC - ACUTE	TRAVELERS		Travelers/Non-Traveler	UNK			MULTI		CLIN LAB		Gene - bla OXA-48	K. oxy	R	1	100		0	0				N
Potron et al. 2013_2	78	31.6295	-7.9811	National Reference Laboratory of France			Morocco	EMR	2013	2001	2011	132	UNK	HC - ACUTE	TRAVELERS		Travelers/Non-Traveler	UNK			MULTI		CLIN LAB		Gene - bla OXA-48	K. pneu	R	23	82.6		34.8	26.1				N
Potron et al. 2013_2	78	14.720312	-17.470635	National Reference Laboratory of France			Senegal	AFR	2013	2001	2011	132	UNK	HC - ACUTE	TRAVELERS		Travelers/Non-Traveler	UNK			MULTI		CLIN LAB		Gene - bla OXA-48	K. pneu	R	1	100		0	0				N
Potron et al. 2013_2	78	-33.9249	18.4241	National Reference Laboratory of France			South Africa	AFR	2013	2001	2011	132	UNK	HC - ACUTE	TRAVELERS		Travelers/Non-Traveler	UNK			MULTI		CLIN LAB		Gene - bla OXA-48	K. pneu	R	2	100		100	100				N
Potron et al. 2013_2	78	36.8065	10.1815	National Reference Laboratory of France			Tunisia	EMR	2013	2001	2011	132	UNK	HC - ACUTE	TRAVELERS		Travelers/Non-Traveler	UNK			MULTI		CLIN LAB		Gene - bla OXA-48	K. pneu	R	3	100		66.6	66.6				N
Presterl et al. 2013	319	-0.679449	10.229106	International Foundation of the Albert Schweitzer Hospital	Lambarene	Moyen-Ogoou� Province	Gabon	AFR	2003	1997	1997	3	SINGLE	COMM			Diarrhea	CHILD			STOOL		CASE SERIES			E. coli	S	57			0					Y
Preziosi et al. 2017	438	-25.9692	32.5732	Maputo Central Hospital	Maputo	Maputo Province	Mozambique	AFR	2017	2011	2014	23	SINGLE	COMM			BSI	ADULT			BLOOD		CASE SERIES			E. coli	S	14			0					N
Preziosi et al. 2017	438	-25.9692	32.5732	Maputo Central Hospital	Maputo	Maputo Province	Mozambique	AFR	2017	2011	2014	23	SINGLE	COMM			BSI	ADULT			BLOOD		CASE SERIES			K. pneu	S	4			0					N
Principe et al. 2016	170	27.258987	33.809855	Red Sea Hospital; Unspecified Hospital	Hurghada	Red Sea Governorate	Egypt	EMR	2016	2014	2014	6	SINGLE	HC - ACUTE			Traveler	ALL			MULTI		CASE SERIES		Gene - bla NDM-1	K. pneu	R	2	100		100	100		S	0	N	N										Y
ProMed-Mail, 2016	609	-29.8586	31.0218		Durban	KwaZulu-Natal	South Africa	AFR	2016	2016	2016	1	SINGLE	HC - ACUTE				INFANT			UNK		OUTBREAK			K. spp	R	10					100			N
Putnam et al. 2004	171	31.2001	29.9187	United States Naval Medical Research Unit No. 3	Alexandria	Alexandria Governorate	Egypt	EMR	2004	1995	2000	72	MULTI	COMM			Diarrhea	CHILD	INFANT		STOOL		CASE SERIES			E. coli	S	3177			0					Y
Quansah et al. 2019	329	5.603164	-0.187286	Tamale Teaching Hospital; Bolgatanga Regional Hospital; Komfo Anokye Teaching Hospital; Cape Coast Teaching Hospital; Effia Nkwanta Regional Hospital	Tamale; Bolgatanga; Kumasi; Cape Coast; Sekondi	Northern Region; Upper East Region; Ashanti Region; Central Region; Western Region	Ghana	AFR	2019	2017	2018	6	MULTI	HC - ACUTE				UNK			MULTI		CLIN LAB			K. oxy	R	48	33.3		10.4	56.3				Y					N		N			N
Quansah et al. 2019	329	5.603164	-0.187286	Tamale Teaching Hospital; Bolgatanga Regional Hospital; Komfo Anokye Teaching Hospital; Cape Coast Teaching Hospital; Effia Nkwanta Regional Hospital	Tamale; Bolgatanga; Kumasi; Cape Coast; Sekondi	Northern Region; Upper East Region; Ashanti Region; Central Region; Western Region	Ghana	AFR	2019	2017	2018	6	MULTI	HC - ACUTE				UNK			MULTI		CLIN LAB			K. pneu	R	91	31.9		15.4	57.1				Y					N		N			Y
Quertani et al. 2018_1	767	36.8065	10.1815	Military Hospital	Tunis	Tunis Governorate	Tunisia	EMR	2018	2011	2012	7	MULTI	HC - ACUTE				UNK			UNK		CLIN LAB		Drug - MDR	K. pneu	R	17	70.6	71	76.5	70.6				N					N
Rafai et al. 2015	135	4.3947	18.5582		Bangui		Central African Republic	AFR	2015	2011	2012	12	SINGLE	HC - ACUTE			SSI	ALL			WOUND		CASE SERIES			E. coli	S	33	0							Y
Rafai et al. 2015	135	4.393968	18.556943	Complexe Pediatrique; Community Hospital; Amite Hospital			Central African Republic	AFR	2019	2011	2012	12	MULTI	HC - ACUTE			SSI	ALL			WOUND		CASE SERIES		Drug - Third Generation Cephalosporin - R	K. pneu	S	10	0							N
Raji et al. 2013	450	6.6018	3.3515		Ikeja	Lagos	Nigeria	AFR	2013	2011	2011	1	SINGLE	HC - ACUTE				ALL			MULTI		CLIN LAB			E. coli	S	43			0	0				Y
Raji et al. 2013	450	6.6018	3.3515		Ikeja	Lagos	Nigeria	AFR	2013	2011	2011	1	SINGLE	HC - ACUTE				ALL			MULTI		CLIN LAB			K. pneu	S	32			0	0				Y
Raji et al. 2013	450	6.590541	3.342243	Lagos State University Teaching Hospital	Ikeja	Lagos State	Nigeria	AFR	2013	2011	2011	1	SINGLE	HC - ACUTE	COMM			ALL			MULTI		CLIN LAB			E. coli		43						R	2.3		Y
Raji et al. 2013	450	6.590541	3.342243	Lagos State University Teaching Hospital	Ikeja	Lagos State	Nigeria	AFR	2013	2011	2011	1	SINGLE	HC - ACUTE	COMM			ALL			MULTI		CLIN LAB			K. pneu		32						S	0		Y
Raji et al. 2015	449	6.590541	3.342243	Lagos State University Teaching Hospital	Ikeja	Lagos State	Nigeria	AFR	2015	2011	2011	1	SINGLE	HC - ACUTE				ADULT	CHILD		MULTI		CLIN LAB		Gene - CTX-M	E. coli	R	18	11.1		0	0		S	0	N	Y
Raji et al. 2015	449	6.590541	3.342243	Lagos State University Teaching Hospital	Ikeja	Lagos State	Nigeria	AFR	2015	2011	2011	1	SINGLE	HC - ACUTE				ADULT	CHILD		MULTI		CLIN LAB		Gene - CTX-M	K. pneu	R	10	10		0	0		S	0	N	Y
Rakotovao-Ravahatra et al. 2017	386	-18.8792	47.5079	University Hospital Joseph Raseta Befelatanana	Antananarivo	Analamanga Region	Madagascar	AFR	2017	2014	2016	34	SINGLE	HC - ACUTE			UTI	ADULT			URINE		CASE SERIES			E. coli	R	102			1					Y
Ramadan et al. 2019	172	31.0409	31.3785	Mansoura University Specialized Internal Medicine Hospital; Private Clinical Pathology Laboratories	Mansoura	Dakahlia Governorate	Egypt	EMR	2019	2015	2016	9	MULTI	HC - ACUTE	COMM			UNK			URINE		CLIN LAB			E. coli	R	235					0.9			Y	N				N		N				Y		Y
Ramdani-Bouguessa et al. 2006	80	36.7537	3.0587		Algiers		Algeria	AFR	2006	2005	2005	6	SINGLE	HC - ACUTE				ALL			MULTI		CLIN LAB			E. coli	S	16			0					N
Ramdani-Bouguessa et al. 2011	79	36.7537	3.0587		Algiers		Algeria	AFR	2011	2005	2005	3	SINGLE	HC - ACUTE				UNK			MULTI		CASE SERIES		Drug - MDR	K. pneu	S	3			0					N
Ramsamy et al. 2013	653	-29.8587	31.0218	Inkosi Albert Luthuli Central Hospital	Durban	KwaZulu-Natal Province	South Africa	AFR	2013	2012	2013	12	SINGLE	HC - ACUTE			Mechanical Ventilation	ALL			MULTI		CASE SERIES			E. coli	S	30				0				Y
Ramsamy et al. 2013	653	-29.8587	31.0218	Inkosi Albert Luthuli Central Hospital	Durban	KwaZulu-Natal Province	South Africa	AFR	2013	2012	2013	12	SINGLE	HC - ACUTE			Mechanical Ventilation	ALL			MULTI		CASE SERIES			K. pneu	R	22				8				Y
Ramsamy et al. 2019	652	-29.8587	31.0218	Unspecified	Durban	KwaZulu-Natal Province	South Africa	AFR	2019	2016	2017	13	SINGLE	HC - ACUTE			ICU	UNK			BLOOD	STOOL	CLIN LAB		Drug - EDRO	K. pneu	R	10					100			N											Y
Randrianirina et al. 2009	388	-18.875931	47.516622	Tsaralalana Hospital; Soavinandriana Hospital	Antananarivo	Analamanga Region	Madagascar	AFR	2009	2006	2006	2	MULTI	HC - ACUTE				NEONATE			MULTI		OUTBREAK		Drug - Ceftazidime - R	K. pneu	S	6			0					N
Randrianirina et al. 2010	387	-18.8792	47.5079		Antananarivo		Madagascar	AFR	2010	2006	2008	18	MULTI	HC - ACUTE			ICU; Surgery	ALL			MULTI		CLIN LAB			E. coli	S	88			0					Y
Randrianirina et al. 2010	387	-18.8792	47.5079		Antananarivo		Madagascar	AFR	2010	2006	2008	18	MULTI	HC - ACUTE			ICU; Surgery	ALL			MULTI		CLIN LAB			K. spp	S	47			0					Y
Ranosiarsioa et al. 2018	389	-18.875931	47.516622	Befelatanana Hospital; Soavinandriana Hospital	Antananarivo	Analamanga Region	Madagascar	AFR	2018	2012	2013	12	MULTI	HC - ACUTE				NEONATE			BLOOD		CASE SERIES			E. coli	S	7			0					N
Rasamiravaka et al. 2015	391	-18.8792	47.5079		Antananarivo		Madagascar	AFR	2015	2011	2013	36	SINGLE	COMM				ALL			URINE		CLIN LAB			E. coli	R	89			2					Y
Rasamiravaka et al. 2015	391	-18.8792	47.5079		Antananarivo		Madagascar	AFR	2015	2011	2013	36	SINGLE	COMM				ALL			URINE		CLIN LAB			K. oxy	R	22			14					Y
Rasamiravaka et al. 2015	391	-18.8792	47.5079		Antananarivo		Madagascar	AFR	2015	2011	2013	36	SINGLE	COMM				ALL			URINE		CLIN LAB			K. pneu	R	35			17					Y
Rasamiravaka et al. 2016	390	-18.8792	47.5079		Antananarivo		Madagascar	AFR	2016				SINGLE	COMM			Pregnant	ADULT			URINE		CASE SERIES			E. coli	S	6			0					N
Rasamiravaka et al. 2016	390	-18.8792	47.5079		Antananarivo		Madagascar	AFR	2016			4	SINGLE	COMM			Pregnant	ADULT			URINE		CASE SERIES			K. pneu	R	3			33					N
Reid et al. 2017	110	12.3714	-1.5197	Unspecified	Ouagadougou	Centre Region	Burkina Faso	AFR	2017	2014	2014	1	SINGLE	COMM				CHILD			URINE		CASE SERIES		Drug - MDR	K. spp	S	1			0	0				N
Richcane et al. 2017	331	6.6666	-1.6163	Komfo Anokye Teaching Hospital	Kumasi	Ashanti Region	Ghana	AFR	2017	2014	2015	12	SINGLE	HC - ACUTE			Burn	ALL			WOUND		CLIN LAB			E. coli	S	12				0				N
Richcane et al. 2017	331	6.6666	-1.6163	Komfo Anokye Teaching Hospital	Kumasi	Ashanti Region	Ghana	AFR	2017	2014	2015	12	SINGLE	HC - ACUTE			Burn	ALL			WOUND		CLIN LAB			K. pneu	S	12				0				N
Rizk et al. 2017	174	31.0409	31.3785	Mansoura University Hospital	Mansoura	Dakahlia Governorate	Egypt	EMR	2017	2015	2016	10	MULTI	HC - ACUTE				UNK			URINE		CLIN LAB			E. coli	S	40			0					Y
Rizk et al. 2017	174	31.0409	31.3785	Mansoura University Hospital	Mansoura	Dakahlia Governorate	Egypt	EMR	2017	2015	2016	10	MULTI	HC - ACUTE				UNK			MULTI		CLIN LAB			K. pneu	S	39			0					Y
Robin et al. 2010	81	36.7537	3.0587		Algiers		Algeria	AFR	2010	2008	2008	4	SINGLE	HC - ACUTE				ALL			MULTI		OUTBREAK		Drug - MDR	E. coli	R	2	100		100	100				N
Robin et al. 2010	81	36.7537	3.0587		Algiers		Algeria	AFR	2010	2008	2008	4	SINGLE	HC - ACUTE				ALL			MULTI		OUTBREAK		Drug - MDR	K. pneu	R	2	100		100	100				N
Rodriguez-Martinez et al. 2010	83	36.734012	3.090836	Unspecified			Algeria	AFR	2010	2008	2008	1	SINGLE	HC - ACUTE			Traveler	ADULT			UNK		CLIN LAB		Drug - Carbapenem - R	E. coli	R	1	100		100	100		S	0	N	N				N
Rodriguez-Martinez et al. 2010	83	36.734012	3.090836	Unspecified			Algeria	AFR	2010	2008	2008	1	SINGLE	HC - ACUTE			Traveler	ADULT			UNK		CLIN LAB		Drug - Carbapenem - R	K. pneu	R	1	100		100	100		S	0	N	N				N
Rogombe et al. 2018	320	0.5223	9.3932	Angondje Teaching Hospital	Libreville	Estuaire Province	Gabon	AFR	2018	2012	2016	48	SINGLE	HC - ACUTE				NEONATE			MULTI		SURVEILLANCE			E. coli	S	9			0	0				N
Rogombe et al. 2018	320	0.5223	9.3932	Angondje Teaching Hospital	Libreville	Estuaire Province	Gabon	AFR	2018	2012	2016	48	SINGLE	HC - ACUTE				NEONATE			MULTI		SURVEILLANCE			K. oxy	S	7			0	0				N
Rogombe et al. 2018	320	0.5223	9.3932	Angondje Teaching Hospital	Libreville	Estuaire Province	Gabon	AFR	2018	2012	2016	48	SINGLE	HC - ACUTE				NEONATE			MULTI		SURVEILLANCE			K. pneu	S	5			0	0				N
Romanus and Egwu 2011	510	6.4584	7.5464		Enugu	Enugu State	Nigeria	AFR	2011	2008	2009	12	SINGLE	HC - ACUTE				UNK			MULTI		CLIN LAB			K. pneu	S	150			0					Y
Romanus and Eze 2011	452	6.3231	8.112		Abakaliki	Ebonyi State	Nigeria	AFR	2011	2009	2009	8	SINGLE	COMM			UTI	UNK			URINE		CASE SERIES			E. coli	R	140			1					Y
Romanus et al. 2009	451	6.4584	7.5464		Ambulin	Enugu State	Nigeria	AFR	2009	2009	2009	4	MULTI	HC - ACUTE				UNK			URINE		CLIN LAB			K. pneu	S	100			0					Y
Romanus et al. 2009	451	6.4584	7.5464		Edisson	Enugu State	Nigeria	AFR	2009	2009	2009	4	MULTI	HC - ACUTE				UNK			SPUTUM		CLIN LAB			K. pneu	S	100			0					Y
Romanus et al. 2009	451	6.4584	7.5464		Mendel	Enugu State	Nigeria	AFR	2009	2009	2009	4	MULTI	HC - ACUTE				UNK			BLOOD		CLIN LAB			K. pneu	S	100			0					Y
Roth et al. 2018	790	-15.432267	28.313696	University Teaching Hospital	Lusaka	Lusaka Province	Zambia	AFR	2018	2015	2017	22	SINGLE	HC - ACUTE				UNK			UNK		CLIN LAB			E. coli	R	343	97.4		99.3					Y
Roth et al. 2018	790	-15.432267	28.313696	University Teaching Hospital	Lusaka	Lusaka Province	Zambia	AFR	2018	2015	2017	22	SINGLE	HC - ACUTE				UNK			UNK		CLIN LAB			K. pneu	R	432	96.2		99.2					Y
Ruppe et al. 2009_2	576	13.584506	-13.269001	Unspecified	Kagnoube	Eastern Region	Senegal	AFR	2009				SINGLE	COMM				CHILD			STOOL		SURVEILLANCE		Drug - Cefotaxime - R	E. coli	S	5	0		0					N			N
Saad et al. 2017	666	15.5007	32.5599	University of Khartoum	Khartoum	Khartoum State	Sudan	EMR	2017	2016	2016	1	SINGLE	HC - ACUTE			Chest Wall Eumycetoma; Madurella Mycetomatis	ADULT			NASAL		CASE SERIES			E. coli	S	1			0					N
Saba et al. 2018	303	8.995049	38.751699	International Clinical Laboratories	Addis Ababa	Oromia Region	Ethiopia	AFR	2018	2018	2018	5	MULTI	HC - ACUTE	COMM			ADULT			MULTI		CLIN LAB			E. coli	R	224			0.4	0.9				Y
Saba et al. 2018	303	8.995049	38.751699	International Clinical Laboratories	Addis Ababa	Oromia Region	Ethiopia	AFR	2018	2018	2018	5	MULTI	HC - ACUTE	COMM			ADULT			MULTI		CLIN LAB			K. oxy	S	4			0	0				N
Saba et al. 2018	303	8.995049	38.751699	International Clinical Laboratories	Addis Ababa	Oromia Region	Ethiopia	AFR	2018	2018	2018	5	MULTI	HC - ACUTE	COMM			ADULT			MULTI		CLIN LAB			K. ozo	S	1			0	0				N
Saba et al. 2018	303	8.995049	38.751699	International Clinical Laboratories	Addis Ababa	Oromia Region	Ethiopia	AFR	2018	2018	2018	5	MULTI	HC - ACUTE	COMM			ADULT			MULTI		CLIN LAB			K. pneu	R	41			12.2	9.8				Y
Saez-Lopez et al. 2016	427	33.9716	-6.8498	Maternity of Orangers	Rabat	Rabat-Sal�-K�nitra Region	Morocco	EMR	2016	2013	2013	5	SINGLE	HC - ACUTE			Pregnant	ADULT			VAGINAL		CLIN LAB			E. coli		51						S	0		Y
Saez-Lopez et al. 2016	427	-25.3923	32.7972	Manhica Hospital	Manhica	Maputo Province	Mozambique	AFR	2016	2014	2015	8	SINGLE	HC - ACUTE			Pregnant	ADULT			VAGINAL		CLIN LAB			E. coli		33						S	0		Y
Saez-Lopez et al. 2016	427	-23.3166	34.5966		Manhica		Mozambique	AFR	2016	2014	2015	7	SINGLE	COMM			Pregnant	ADULT			VAGINAL		SURVEILLANCE			E. coli	S	51			0	0				Y
Saidani et al. 2012	770	36.8065	10.1815	Unspecified			Tunisia	EMR	2012	2009	2011	26	SINGLE	HC - ACUTE				ADULT			MULTI		CLIN LAB		Enzyme - ESBL+; Drug - Carbapenem - RS	K. pneu	R	4	100		0	0				N
Saied et al. 2006	175	30.0444	31.2357	New Kasr Al-Aini Hospital; Old Kasr Al-Aini Hospital	Cairo	Cairo Governorate	Egypt	EMR	2006	2003	2003	12	MULTI	HC - ACUTE				UNK			MULTI		CLIN LAB			E. coli	S	23			0					Y
Saied et al. 2006	175	30.0444	31.2357	New Kasr Al-Aini Hospital; Old Kasr Al-Aini Hospital	Cairo	Cairo Governorate	Egypt	EMR	2006	2003	2003	12	MULTI	HC - ACUTE				UNK			MULTI		CLIN LAB			K. pneu	R	42			2.4					Y
Saied et al. 2011	176	30.0444	31.2357	Cairo University Hospitals; Alexandria University Hospitals; Ain Shams University Hospitals	Cairo; Alexandria	Cairo Governorate; Alexandria Governorate	Egypt	EMR	2011	2006	2007	10	MULTI	HC - ACUTE			ICU; BSI	ALL			BLOOD		CLIN LAB			E. coli	R	22			13.6					Y
Saied et al. 2011	176	30.0444	31.2357	Cairo University Hospitals; Alexandria University Hospitals; Ain Shams University Hospitals	Cairo; Alexandria	Cairo Governorate; Alexandria Governorate	Egypt	EMR	2011	2006	2007	10	MULTI	HC - ACUTE			ICU; BSI	ALL			BLOOD		CLIN LAB			K. spp	R	167			5.4					Y
Salah et al. 2019	705	6.1256	1.2254	National Institute of Hygiene	Lome	Maritime Region	Togo	AFR	2019	2013	2015	27	SINGLE	HC - UNK				UNK			MULTI		SURVEILLANCE		Drug - Ceftazidim/Ceftriaxon/Cefotaxim - R	E. coli	R	91			2.2					N
Salah et al. 2019	705	6.1256	1.2254	National Institute of Hygiene	Lome	Maritime Region	Togo	AFR	2019	2013	2015	27	SINGLE	HC - UNK				UNK			MULTI		SURVEILLANCE		Drug - Ceftazidim/Ceftriaxon/Cefotaxim - R	K. spp	R	64			1.6					N
Salem et al. 2010	178	30.0444	31.2357	Al-Husain; Qasr Elanc; Ain Shams University Hospitals	Cairo	Cairo Governorate	Egypt	EMR	2010	2009	2009	5	MULTI	HC - ACUTE			UTI	ADULT			URINE		CLIN LAB			E. coli	R	188			10.6					Y
Salem et al. 2018	375	32.8872	13.1913	Bushra Medical Laboratory	Tripoli	Greater Tripoli Region	Libya	EMR	2018	2017	2017	8	SINGLE	HC - ACUTE			UTI	ALL			URINE		CLIN LAB			E. coli	R	96			52	16.7				Y
Salem et al. 2018	375	32.8872	13.1913	Bushra Medical Laboratory	Tripoli	Greater Tripoli Region	Libya	EMR	2018	2017	2017	8	SINGLE	HC - ACUTE			UTI	ALL			URINE		CLIN LAB			K. spp	R	158			69.6	15.8				Y
Sallam et al. 2005	179	31.202821	29.920222	Alexandria University Students Hospital	Alexandria	Alexandria Governorate	Egypt	EMR	2005	2000	2001	12	SINGLE	HC - ACUTE			UTI	ALL			MULTI		CASE SERIES			E. coli	S	16			0					N
Sallam et al. 2005	179	31.202821	29.920222	Alexandria University Students Hospital	Alexandria	Alexandria Governorate	Egypt	EMR	2005	2000	2001	12	SINGLE	HC - ACUTE			VAP	ALL			MULTI		CASE SERIES			K. spp	R	6			0	100				N
Sallem et al. 2012	714	36.8065	10.1815	Unspecified			Tunisia	EMR	2012	2009	2010	4	MULTI	COMM				ALL			STOOL		SURVEILLANCE		Enzyme - ESBL+	E. coli	S	11			0					N
Samie et al. 2012	655	-23.4013	29.4179	University of Venda	Thohoyandou	Limpopo Province	South Africa	AFR	2012	2009	2011	36	MULTI	COMM			HIV+	ADULT	CHILD		MULTI		CLIN LAB			E. coli	R	139				5.8		R	57.6	Y	Y
Samra et al. 2019	181	30.065043	31.281168	Al-Zahraa University Hospital	Cairo	Cairo Governorate	Egypt	EMR	2019	2016	2017	9	SINGLE	HC - ACUTE				UNK			MULTI		CLIN LAB		Drug - MDR	K. pneu	R	120				39.2				N							Y
Sangare et al. 2017	399	12.6125	-8.1355		Bamako		Mali	AFR	2016	2014	2014	12	MULTI	HC - ACUTE				ALL			BLOOD		CLIN LAB			E. coli	R	31	3.3		0					Y
Sangare et al. 2017	399	12.6125	-8.1355		Bamako		Mali	AFR	2016	2014	2014	12	MULTI	HC - ACUTE				ALL			BLOOD		CLIN LAB			K. pneu	S	26	0		0					Y
Sanneh et al. 2018	322	13.2229	-16.582	National Public Health Laboratory		West Coast Region	Gambia	AFR	2018	2015	2015	3	MULTI	COMM			Workers - Food Handler	ADULT			STOOL		CASE SERIES		Enzyme - ESBL+	E. coli	R	8			37.5					N
Sanneh et al. 2018	322	13.2229	-16.582	National Public Health Laboratory		West Coast Region	Gambia	AFR	2018	2015	2015	3	MULTI	COMM			Workers - Food Handler	ADULT			STOOL		CASE SERIES		Enzyme - ESBL+	K. pneu	R	9			11.1					N
Sanou et al. 2014	111	12.384616	-1.506967	University Hospital Center	Ouagadougou	Centre Region	Burkina Faso	AFR	2014	2011	2011	7	SINGLE	COMM			Peritonitis	UNK			PERITONEAL FLUID		CLIN LAB			E. coli		26						S	0		Y
Sanou et al. 2014	111	12.3714	-1.5197		Ouagadougou		Burkina Faso	AFR	2014	2011	2011	6	SINGLE	HC - ACUTE			Peritonitis	ALL			PERITONEAL FLUID		CASE SERIES			E. coli	S	26			0					Y
Sanou et al. 2014	111	12.384616	-1.506967	University Hospital Center	Ouagadougou	Centre Region	Burkina Faso	AFR	2014	2011	2011	7	SINGLE	COMM			Peritonitis	UNK			PERITONEAL FLUID		CLIN LAB			K. pneu	S	5			0			S	0	N	N
Sassi et al. 2014	84	36.9264	7.7525		Annaba		Algeria	AFR	2014	2012	2013	12	SINGLE	HC - ACUTE				ALL			MULTI		CLIN LAB			E. coli	R	105			3					Y													Y
Sassi et al. 2014	84	36.9265	7.7525	University Hospital of Annaba	Annaba	Annaba Province	Algeria	AFR	2014	2012	2013	14	SINGLE	HC - ACUTE				ALL			BLOOD	URINE	CASE SERIES		Gene - NDM-5	E. coli		3						S	0		N
Schaumburg et al. 2013	321	-0.7015	10.2404		Lambarene		Gabon	AFR	2013	2010	2011	8	SINGLE	HC - ACUTE				CHILD	ADOLESCENT		STOOL		SURVEILLANCE		Enzyme - ESBL+	E. coli	S	30	0			0				Y
Schaumburg et al. 2013	321	-0.7015	10.2404		Lambarene		Gabon	AFR	2013	2010	2011	8	SINGLE	HC - ACUTE				CHILD	ADOLESCENT		STOOL		SURVEILLANCE		Enzyme - ESBL+	K. spp	S	67	0			0				Y
See et al. 2013	182	30.0444	31.2357	Unspecified	Cairo; Giza; Alexandria; Luxor; Sharm el-Sheikh	Cairo Governorate; Giza Governorate; Alexandria Governorate; Luxor Governorate; South Sinai Governorate	Egypt	EMR	2013	2011	2012	12	MULTI	HC - ACUTE			HAI	ALL			MULTI		CASE SERIES			E. coli	S	10					0			N
See et al. 2013	182	30.0444	31.2357	Unspecified	Cairo; Giza; Alexandria; Luxor; Sharm el-Sheikh	Cairo Governorate; Giza Governorate; Alexandria Governorate; Luxor Governorate; South Sinai Governorate	Egypt	EMR	2013	2011	2012	12	MULTI	HC - ACUTE			HAI	ALL			MULTI		CASE SERIES			K. pneu	R	24					21			Y
Segal and Elisha 2006	656	-33.9248	18.4241		Cape Town	Western Cape	South Africa	AFR	2006	2002	2002	2	SINGLE	HC - ACUTE				UNK			BLOOD		CASE SERIES		Enzyme - ESBL+	K. pneu	R	4				25				N
Seifert et al. 2018	183	30.0444	31.2357	Unspecified			Egypt	EMR	2018	2011	2013	36	SINGLE	HC - ACUTE	COMM			ALL			MULTI		CLIN LAB			E. coli	R	91				9.9				Y											Y
Seifert et al. 2018	183	30.0444	31.2357	Unspecified			Egypt	EMR	2018	2011	2012	24	SINGLE	HC - ACUTE	COMM			UNK			MULTI		CLIN LAB			K. oxy	S	6				0				N
Seifert et al. 2018	183	30.0444	31.2357	Unspecified			Egypt	EMR	2018	2011	2013	36	SINGLE	HC - ACUTE	COMM			ALL			MULTI		CLIN LAB			K. pneu	R	78				41				Y											Y
Seifert et al. 2018	183	-20.157551	57.499297	Unspecified			Mauritius	AFR	2018	2009	2009	12	SINGLE	HC - ACUTE	COMM			ALL			BLOOD	URINE	CLIN LAB			E. coli	S	17				0				N
Seifert et al. 2018	183	-20.157551	57.499297	Unspecified			Mauritius	AFR	2018	2009	2009	12	SINGLE	HC - ACUTE	COMM			UNK			BLOOD	URINE	CLIN LAB			K. oxy	S	4				0				N
Seifert et al. 2018	183	-20.157551	57.499297	Unspecified			Mauritius	AFR	2018	2009	2009	12	UNK	HC - ACUTE	COMM			UNK			MULTI		CLIN LAB			K. pneu	R	7				14.3				N
Seifert et al. 2018	183	31.6295	-7.9811	Unspecified			Morocco	EMR	2018	2011	2017	72	MULTI	HC - ACUTE				ALL			MULTI		CLIN LAB			E. coli	R	177				0.5				Y
Seifert et al. 2018	183	31.6295	-7.9811	Unspecified			Morocco	EMR	2018	2012	2017	60	MULTI	HC - ACUTE				ALL			MULTI		CLIN LAB			K. spp	S	18				0				N
Seifert et al. 2018	183	31.6295	-7.9811	Unspecified			Morocco	EMR	2018	2011	2017	72	MULTI	HC - ACUTE				ALL			MULTI		CLIN LAB			K. oxy	S	11				0				N
Seifert et al. 2018	183	31.6295	-7.9811	Unspecified			Morocco	EMR	2018	2011	2011	12	SINGLE	HC - ACUTE				UNK			URINE		CLIN LAB			K. ozae	S	1				0				N
Seifert et al. 2018	183	31.6295	-7.9811	Unspecified			Morocco	EMR	2018	2011	2017	72	MULTI	HC - ACUTE				ALL			MULTI		CLIN LAB			K. pneu	R	158				1.9				Y											Y
Seifert et al. 2018	183	31.6295	-7.9811	Unspecified			Morocco	EMR	2018	2017	2017	12	SINGLE	HC - ACUTE				UNK			PUS		CLIN LAB			K. vari	S	1				0				N
Seifert et al. 2018	183	-22.561205	17.06394	Unspecified			Namibia	AFR	2018	2008	2009	24	SINGLE	HC - ACUTE				UNK			MULTI		CLIN LAB			E. coli	S	23				0				Y
Seifert et al. 2018	183	-22.561205	17.06394	Unspecified			Namibia	AFR	2018	2008	2009	24	SINGLE	HC - ACUTE				UNK			PUS	URINE	CLIN LAB			K. oxy	S	2				0				N
Seifert et al. 2018	183	-22.561205	17.06394	Unspecified			Namibia	AFR	2018	2008	2008	12	SINGLE	HC - LONG				ELDERLY			PUS		CLIN LAB			K. ozae	S	1				0				N
Seifert et al. 2018	183	-22.561205	17.06394	Unspecified			Namibia	AFR	2018	2008	2009	24	SINGLE	HC - ACUTE				UNK			MULTI		CLIN LAB			K. pneu	S	23				0				Y
Seifert et al. 2018	183	-33.9249	18.4241	Unspecified			South Africa	AFR	2018	2005	2017	120	MULTI	HC - ACUTE	COMM	HC - LONG		ALL			MULTI		CLIN LAB			E. coli	R	353				2.5				Y
Seifert et al. 2018	183	-33.9249	18.4241	Unspecified			South Africa	AFR	2018	2005	2006	24	MULTI	HC - ACUTE	COMM	HC - LONG		ALL			MULTI		CLIN LAB			E. coli	R	122			2.3					Y
Seifert et al. 2018	183	-33.9249	18.4241	Unspecified			South Africa	AFR	2018	2005	2017	120	MULTI	HC - ACUTE	COMM			ALL			MULTI		CLIN LAB			K. spp	R	27				7.4				Y
Seifert et al. 2018	183	-33.9249	18.4241	Unspecified			South Africa	AFR	2018	2005	2006	12	MULTI	HC - ACUTE				ALL			MULTI		CLIN LAB			K. spp	R	55			3.6					Y
Seifert et al. 2018	183	-33.9249	18.4241	Unspecified			South Africa	AFR	2018	2005	2017	120	MULTI	HC - ACUTE	COMM			ALL			MULTI		CLIN LAB			K. oxy	S	56				0				Y
Seifert et al. 2018	183	-33.9249	18.4241	Unspecified			South Africa	AFR	2018	2005	2006	24	MULTI	HC - ACUTE	COMM			ALL			MULTI		CLIN LAB			K. oxy	R	14			21.4					N
Seifert et al. 2018	183	-33.9249	18.4241	Unspecified			South Africa	AFR	2018	2005	2005	12	SINGLE	HC - ACUTE				CHILD			ASPIRATE		CLIN LAB			K. plan	R	1			100					N
Seifert et al. 2018	183	-33.9249	18.4241	Unspecified			South Africa	AFR	2018	2005	2017	108	MULTI	HC - ACUTE	COMM	HC - LONG		ALL			MULTI		CLIN LAB			K. pneu	R	319				9.4				Y											Y
Seifert et al. 2018	183	-33.9249	18.4241	Unspecified			South Africa	AFR	2018	2005	2006	24	MULTI	HC - ACUTE	COMM	HC - LONG		ALL			MULTI		CLIN LAB			K. pneu	R	114			5.3					Y
Seifert et al. 2018	183	-33.9249	18.4241	Unspecified			South Africa	AFR	2018	2016	2017	24	SINGLE	HC - ACUTE				UNK			MULTI		CLIN LAB			K. vari	S	5				0				N
Seifert et al. 2018	183	36.8065	10.1815	Unspecified			Tunisia	EMR	2018	2011	2013	36	MULTI	HC - ACUTE	COMM			ALL			MULTI		CLIN LAB			E. coli	R	100				2				Y
Seifert et al. 2018	183	36.8065	10.1815	Unspecified			Tunisia	EMR	2018	2011	2013	36	MULTI	HC - ACUTE				ALL			MULTI		CLIN LAB			K. spp	R	10				20				N
Seifert et al. 2018	183	36.8065	10.1815	Unspecified			Tunisia	EMR	2018	2011	2013	36	MULTI	HC - ACUTE				UNK			BLOOD		CLIN LAB			K. oxy	S	6				0				N
Seifert et al. 2018	183	36.8065	10.1815	Unspecified			Tunisia	EMR	2018	2011	2013	36	MULTI	HC - ACUTE	COMM			ALL			MULTI		CLIN LAB			K. pneu	R	97				10.3				Y
Sekyere et al. 2017	657	-29.8587	31.0218	Unspecified	Durban	KwaZulu-Natal Province	South Africa	AFR	2017	2012	2013	24	MULTI	HC - UNK				UNK			UNK		CLIN LAB		Drug - Carbapenem - R	E. coli	R	2			100	100				N			N								Y		Y
Sekyere et al. 2017	657	-29.8587	31.0218	Unspecified	Durban	KwaZulu-Natal Province	South Africa	AFR	2017	2012	2013	24	MULTI	HC - UNK				UNK			UNK		CLIN LAB		Drug - Carbapenem - R	K. pneu	R	24			100	100				N			Y								Y		N
Sekyere et al. 2017	657	-29.8587	31.0218	Unspecified	Durban	KwaZulu-Natal Province	South Africa	AFR	2017	2012	2013	24	MULTI	HC - UNK				UNK			UNK		CLIN LAB		Drug - Carbapenem - R	K. spp	R	2			100	100				N			N								Y		N
Selim et al. 2019	184	31.26729	32.301648	General Health Insurance Authority Hospital	Port Said	Port Said Governorate	Egypt	EMR	2019				SINGLE	HC - ACUTE				ADULT			URINE		CLIN LAB			E. coli	S	23			0					Y
Seni et al. 2016	779	0.3476	32.5825		Kampala	Central Region	Uganda	AFR	2016	2011	2012	8	SINGLE	HC - ACUTE			SSI	ALL			WOUND		CASE SERIES			E. coli	S	72			0					Y
Seni et al. 2016	779	0.3476	32.5825		Kampala	Central Region	Uganda	AFR	2016	2011	2012	8	SINGLE	HC - ACUTE			SSI	ALL			WOUND		CASE SERIES			K. pneu	S	39			0					Y
Seni et al. 2016_2	692	-2.528202	32.90783	Bugando Medical Centre	Mwanza	Mwanza Region	Tanzania	AFR	2016	2014	2015	12	SINGLE	HC - ACUTE			Secondary Peritonitis	ADULT			PERITONEAL FLUID		CLIN LAB			E. coli	S	19				0				N
Seni et al. 2016_2	692	-2.528202	32.90783	Bugando Medical Centre	Mwanza	Mwanza Region	Tanzania	AFR	2016	2014	2015	12	SINGLE	HC - ACUTE			Secondary Peritonitis	ADULT			PERITONEAL FLUID		CLIN LAB			K. spp	S	10				0				N
Seni et al. 2018_2	453	10.301	9.8237	Abubakar Tafawa Balewa University Teaching Hospital	Bauchi	Bauchi State	Nigeria	AFR	2018	2014	2014	2	SINGLE	HC - ACUTE				ALL			MULTI		CLIN LAB			E. coli	S	60	0							Y
Seni et al. 2019	691	-2.5164	32.9175	Bugando Medical Center; Sekou Toure Regional Hospital; Nyamgana District Hospital; Sengerema District Designated Hospital	Mwanza	Mwanza Region	Tanzania	AFR	2019	2016	2017	16	MULTI	HC - ACUTE			BSI	CHILD			BLOOD		CASE SERIES			E. coli	S	17				0				N
Seni et al. 2019	691	-2.5164	32.9175	Bugando Medical Center; Sekou Toure Regional Hospital; Nyamgana District Hospital; Sengerema District Designated Hospital	Mwanza	Mwanza Region	Tanzania	AFR	2019	2016	2017	16	MULTI	HC - ACUTE			BSI	CHILD			BLOOD		CASE SERIES			K. pneu	S	55				0				Y
Seni et al. 2019_2	693	-2.5164	32.9175	Bugando Medical Center; Sekou-Toure Regional Referral Hospital; Nyamagana District Hospital; Sengeremea District Designated Hospital	Mwanza	Mwanza Region	Tanzania	AFR	2019	2016	2017	15	MULTI	HC - ACUTE	COMM		Pregnant	ADULT			URINE		CASE SERIES			E. coli	S	164				0				Y
Seni et al. 2019_2	693	-2.5164	32.9175	Bugando Medical Center; Sekou-Toure Regional Referral Hospital; Nyamagana District Hospital; Sengeremea District Designated Hospital	Mwanza	Mwanza Region	Tanzania	AFR	2019	2016	2017	15	MULTI	HC - ACUTE	COMM		Pregnant	ADULT			URINE		CASE SERIES			K. pneu	R	55				1.8				Y
Seynabou et al. 2018	573	14.720312	-17.470635	National Reference Center			Senegal	AFR	2018	2012	2014	36	MULTI	HC - ACUTE				UNK			URINE		CLIN LAB		Enzyme - ESBL+	K. pneu	R	49	10.2		10.2					N
Shah et al. 2016	352	-1.0433	36.365		Kiambu		Kenya	AFR	2016	2009	2013	54	SINGLE	HC - ACUTE				INFANT	CHILD	ADOLESCENT	STOOL		CLIN LAB			E. coli	R	290				3.6				Y
Shaker et al. 2018	185	30.078559	31.289532	Ain Shams University Hospital	Cairo	Cairo Governorate	Egypt	EMR	2018	2014	2016	17	SINGLE	HC - ACUTE				UNK			UNK		CLIN LAB		Drug - Carbapenem - NS/R	E. coli	R	12			100	100	100			N
Shaker et al. 2018	185	30.078559	31.289532	Ain Shams University Hospital	Cairo	Cairo Governorate	Egypt	EMR	2018	2014	2016	17	SINGLE	HC - ACUTE				UNK			UNK		CLIN LAB		Drug - Carbapenem - NS/R	K. spp	R	31			100	100	100			N
Shash et al. 2019	186	30.0444	31.2357	Kasr Al-Aini Hospital	Cairo	Cairo Governorate	Egypt	EMR	2019	2016	2017	6	SINGLE	HC - ACUTE	COMM		UTI	ADULT			URINE		CLIN LAB			E. coli	S	66	0		0	0				Y
Shash et al. 2019	186	30.0444	31.2357	Kasr Al-Aini Hospital	Cairo	Cairo Governorate	Egypt	EMR	2019	2016	2017	6	SINGLE	HC - ACUTE	COMM		UTI	ADULT			URINE		CLIN LAB			K. spp	S	34	0		0	0				Y
Shatalov et al. 2015	294	3.755958	8.783904	La Paz Medical Center	Malabo	Bioko Norte Province	Equatorial Guinea	AFR	2015	2013	2015	26	SINGLE	HC - ACUTE	COMM		UTI	UNK			URINE		CLIN LAB			E. coli	S	39			0					Y
Shatalov et al. 2015	294	3.755958	8.783904	La Paz Medical Center	Malabo	Bioko Norte Province	Equatorial Guinea	AFR	2015	2013	2015	26	SINGLE	HC - ACUTE	COMM		UTI	UNK			URINE		CLIN LAB			K. pneu	R	30			3.3					Y
Shettima et al. 2019	454	9.195298	12.490639	Federal Medical Center	Yola	Adamawa State	Nigeria	AFR	2019	2017	2019	4	SINGLE	HC - ACUTE				UNK			MULTI		CLIN LAB		Drug - Carbapenem - R	E. coli	R	15			80	80	80			N					N		N			Y
Shettima et al. 2019	454	9.195298	12.490639	Federal Medical Center	Yola	Adamawa State	Nigeria	AFR	2019	2017	2019	4	SINGLE	HC - ACUTE				UNK			MULTI		CLIN LAB		Drug - Carbapenem - R	K. pneu	R	13			61.5	61.5	61.5			N					N		N			Y
Shimi et al. 2015	428	34.0181	-5.0078	CHU Hassan II	Fez	F�s-Mekn�s Region	Morocco	EMR	2015	2012	2013	24	SINGLE	HC - ACUTE				ALL			BLOOD		CASE SERIES			K. pneu	R	7			14.3					N
Shingray et al. 2013	667	15.5007	32.5599	Seaports Hospital			Sudan	EMR	2013	2013	2013	4	SINGLE	HC - ACUTE				ALL			WOUND	TISSUE	CASE SERIES			E. coli	R	17				18				N
Shingray et al. 2013	667	15.5007	32.5599	Seaports Hospital			Sudan	EMR	2013	2013	2013	4	SINGLE	HC - ACUTE				ALL			WOUND	TISSUE	CASE SERIES			K. pneu	R	11				9				N
Shipton et al. 2001	658	-33.9249	18.4241	Tygerberg Hospital	Cape Town	Western Cape Province	South Africa	AFR	2001			1	SINGLE	HC - ACUTE			Cancer - AML; HAI; Endocarditis	CHILD			BLOOD		CASE SERIES			K. pneu	S	1			0					N
Shu'aibu et al. 2018	456	12.0022	8.592	Aminu Kano Teaching Hospital; Murtala Muhammad Specialist Hospital; Muhammed Abdullahi Wase Specialist Hospital	Kano	Kano State	Nigeria	AFR	2018				MULTI	HC - ACUTE				UNK			MULTI		CLIN LAB			E. coli	R	187								N
Shu'aibu et al. 2018	456	12.0022	8.592	Aminu Kano Teaching Hospital; Murtala Muhammad Specialist Hospital; Muhammed Abdullahi Wase Specialist Hospital	Kano	Kano State	Nigeria	AFR	2018				MULTI	HC - ACUTE				UNK			MULTI		CLIN LAB			K. spp	R	130								N
Singh-Moodley et al. 2018	659	-26.2041	28.0473	University of Witwatersrand	Johannesburg	Gauteng Province	South Africa	AFR	2018	2012	2017	52	SINGLE	HC - ACUTE				UNK			MULTI		CLIN LAB			E. coli	R	178	82.6			29.8				Y			N		N		N			Y
Singh-Moodley et al. 2018	659	-26.2041	28.0473	University of Witwatersrand	Johannesburg	Gauteng Province	South Africa	AFR	2018	2012	2017	52	SINGLE	HC - ACUTE				UNK			MULTI		CLIN LAB			K. spp	R	1732	90.1			62.9				Y			Y		Y		Y			Y
Smith et al. 2011	660	-33.9249	18.4241	Group for Enteric, Respiratory and Meningeal Disease Surveillance in South Africa	Johannesburg	Gauteng Province	South Africa	AFR	2011	2006	2009	48	MULTI	HC - UNK			Diarrhea	ALL			STOOL		CLIN LAB			E. coli	S	14			0					N
Soge et al. 2005	457					Southwest states	Nigeria	AFR	2014	2002	2003		MULTI	HC - ACUTE				ADULT			URINE		CLIN LAB		Drug - MDR	K. pneu	S	30			0					Y
Soliman et al. 2016	189	31.1107	30.9388	Unspecified	Kafr El-Sheikh	Kafr El-Sheikh Governorate	Egypt	EMR	2016	2014	2014	1	SINGLE	HC - ACUTE			Femur Fracture	ELDERLY			PUS		CASE SERIES			E. coli	R	1		100	100	100		S	0	N	N												Y
Soliman et al. 2019	190	30.7865	31.0004	University Teaching Hospital	Tanta	Gharbia Governorate	Egypt	EMR	2019	2014	2014	6	SINGLE	HC - ACUTE				UNK			MULTI		CLIN LAB		Gene - Carbapenemase+	E. coli	R	6			100	100		S	0	N	N										Y		Y
Soliman et al. 2019	190	30.7865	31.0004	University Teaching Hospital	Tanta	Gharbia Governorate	Egypt	EMR	2019	2014	2014	6	SINGLE	HC - ACUTE				UNK			MULTI		CLIN LAB		Gene - Carbapenemase+	K. pneu	R	2			100	100		R	50	N	N										Y		N
Ssemogerere et al. 2019	780	0.338004	32.574977	Uganda Heart Institute	Kampala	Kampala District	Uganda	AFR	2019	2016	2018	36	SINGLE	COMM			Workers - Healthcare; Colonized	ADULT			HAND		CLIN LAB			K. pneu	R	1				100				N
Stanley et al. 2018	781	0.345301	32.584359	Bwera Hospital; Kagando Hospital; Katwe Health Centre III; Hima Health Centre III	Mpondwe District; Kaese District; Masaka District;	Western Region; Southwestern Region; Central Region	Uganda	AFR	2018	2017	2017	4	MULTI	COMM			Workers - Pastoralist	ALL			STOOL		CASE SERIES			E. coli	R	181	0.6		0.6					Y
Stanley et al. 2018	781	0.345301	32.584359	Bwera Hospital; Kagando Hospital; Katwe Health Centre III; Hima Health Centre III	Mpondwe District; Kaese District; Masaka District;	Western Region; Southwestern Region; Central Region	Uganda	AFR	2018	2017	2017	4	MULTI	COMM			Workers - Pastoralist	ALL			STOOL		CASE SERIES			K. pneu	R	22	0		4.3					Y
Sule et al. 2016	459	11.999088	8.522138	Murtala Muhammed Specialist Hospital	Kano	Kano State	Nigeria	AFR	2016				SINGLE	HC - ACUTE	COMM		UTI	ALL			URINE		CLIN LAB			K. pneu		16						R	18.8		Y
Sutherland et al. 2019	568	-1.955869	30.060465	University Teaching Hospital of Kigali	Kigali	Kigali Province	Rwanda	AFR	2019	2017	2017	8	SINGLE	HC - ACUTE				ADULT			MULTI		CASE SERIES			E. coli	S	139					0			Y
Sutherland et al. 2019	568	-1.955869	30.060465	University Teaching Hospital of Kigali	Kigali	Kigali Province	Rwanda	AFR	2019	2017	2017	8	SINGLE	HC - ACUTE				ADULT			MULTI		CASE SERIES			K. pneu	R	91					4.6			Y
Swierczewski et al. 2012	353	-0.3689	35.2863		Kericho		Kenya	AFR	2012	2009	2011	36	MULTI	HC - ACUTE	COMM		Diarrhea	ALL			STOOL		CASE SERIES		Enzyme - ESBL+	E. coli	R	25			100					N
Swierczewski et al. 2012	353	-0.0917	34.768		Kisumu		Kenya	AFR	2012	2009	2011	36	MULTI	HC - ACUTE	COMM		Diarrhea	ALL			STOOL		CASE SERIES		Enzyme - ESBL+	E. coli	R	26			100					N
Taitt et al. 2017	354	-1.2921	36.8219	Walter Reed Army Insitute of Research; University of Washington; Kenya Insitute of Medical Research; Mbagathi District Hospital; Eldoret Clinic at Moi Barracks; Kericho District Hospital; Unspecified	Nairobi; Eldoret; Kericho	Nairobi County; Uasin Gishu County; Kericho County	Kenya	AFR	2017	2010	2014	48	MULTI	COMM				ALL			STOOL		CLIN LAB			K. spp	R									N
Taitt et al. 2017	354						Kenya	AFR	2017				MULTI	COMM				ALL			STOOL		SURVEILLANCE			K. spp	R	90			1	1				Y
Taiwo et al. 2006	460	7.858309	4.572728	Akintola University Teaching Hospital	Osogbo	Osun State	Nigeria	AFR	2006				SINGLE	HC - ACUTE	COMM		CAUTI	ALL			URINE		CASE SERIES			E. coli		26						R	53.8		Y
Taiwo et al. 2006	460	7.858309	4.572728	Akintola University Teaching Hospital	Osogbo	Osun State	Nigeria	AFR	2006				SINGLE	HC - ACUTE	COMM		CAUTI	ALL			URINE		CASE SERIES			K. spp		46						R	47.8		Y
Talaat et al. 2016	191	30.0444	31.2357	Unspecified			Egypt	EMR	2016	2012	2014	29	MULTI	HC - ACUTE			ICU; HAI	UNK			MULTI		CASE SERIES			E. coli	R	87					13.8			Y
Talaat et al. 2016	191	30.0444	31.2357	Unspecified			Egypt	EMR	2016	2012	2014	29	MULTI	HC - ACUTE			ICU; HAI	UNK			MULTI		CASE SERIES			K. pneu	R	355					48.1			Y
Tali et al. 2012	429	31.665501	-7.996252	University Hospital Mohammed	Marrakech	Marrakesh-Safi Region	Morocco	EMR	2012	2010	2011	24	SINGLE	HC - ACUTE				CHILD	INFANT	NEONATE	MULTI		CLIN LAB		Enzyme - ESBL+	K. pneu	R	190					6.3			N
Tande et al. 2010	400	12.637681	-8.003077	Orphanage of Bamako	Bamako	Bamako Capital District	Mali	AFR	2010	2002	2006	36	SINGLE	COMM			Orphanage	ALL			STOOL		SURVEILLANCE			E. coli	S	47					0	S	0	Y	Y
Tanfous et al. 2017	716	36.8065	10.1815	National Bone Marrow Transplant Center	Tunis	Tunis Governorate	Tunisia	EMR	2017	2011	2014	36	SINGLE	HC - ACUTE			Immunodeficiency; Blood Malignancy; Transplant; Colonized	UNK			MULTI		CLIN LAB		Drug - Ertapenem - IR	E. coli	R	3	66.6		0	0		S	0	N	N		N	N	N		N	Y		N
Tanfous et al. 2017	716	36.8065	10.1815	National Bone Marrow Transplant Center	Tunis	Tunis Governorate	Tunisia	EMR	2017	2011	2014	36	SINGLE	HC - ACUTE			Immunodeficiency; Blood Malignancy; Transplant; Colonized	UNK			MULTI		CLIN LAB		Drug - Ertapenem - R	K. pneu	R	19	94.7		26.3	10.5		R	15.8	N	N		N	N	N		N	N		N
Tanfous et al. 2018_1	771	36.8065	10.1815	National Bone Marrow Transplant Center	Tunis	Tunis Governorate	Tunisia	EMR	2018	2002	2013	144	SINGLE	HC - ACUTE			Immunocompromised	UNK			MULTI		CLIN LAB		Drug - Colistin - R	K. pneu	R	24	29.2		8.3			R	100	N	N		N	N	N		N			N
Tanfous et al. 2018_2	715	36.8065	10.1815	National Bone Marrow Transplant Center	Tunis	Tunis Governorate	Tunisia	EMR	2018	2002	2011	120	SINGLE	HC - ACUTE			Immunocompromised	ALL			MULTI		CLIN LAB		Enzyme - ESBL+	K. pneu	R	128	3.1		0.8					N			N	N	N		N			N
Taoufik et al. 2019	430	31.665501	-7.996252	Mohammed VI University Hospital of Marrakech	Marrakech	Marrakesh-Safi Region	Morocco	EMR	2019	2015	2015	2	SINGLE	HC - ACUTE				NEONATE			BLOOD		OUTBREAK			K. pneu	R	6	100		0	0		S	0	N	N						N			N
Tau et al. 2012	661	-33.9249	18.4241	Center for Enteric Diseases (National Insitute for Communicable Diseases)	Johannesburg	Gauteng Province	South Africa	AFR	2012	2004	2011	89	SINGLE	HC - ACUTE				ALL			UNK		CLIN LAB			E. coli	S	7			0					N
Teklu et al. 2019	304	8.9806	38.7578	Ethiopian Public Health Institute; EPHI Clinical Bacteriology Laboratory; International Clinical Labortories; Tikur Anbessa Specialized Hospital; Yekatit 12 Medical College Hospital Microbiology Laboratory	Addis Ababa	Oromia Region	Ethiopia	AFR	2019	2017	2017	5	MULTI	HC - ACUTE	COMM			ALL			MULTI		CLIN LAB			E. coli	R	228				3.5				Y
Teklu et al. 2019	304	8.9806	38.7578	Ethiopian Public Health Institute; EPHI Clinical Bacteriology Laboratory; International Clinical Labortories; Tikur Anbessa Specialized Hospital; Yekatit 12 Medical College Hospital Microbiology Laboratory	Addis Ababa	Oromia Region	Ethiopia	AFR	2019	2017	2017	5	MULTI	HC - ACUTE	COMM			ALL			MULTI		CLIN LAB			K. oxy	R	15				6.7				N
Teklu et al. 2019	304	8.9806	38.7578	Ethiopian Public Health Institute; EPHI Clinical Bacteriology Laboratory; International Clinical Labortories; Tikur Anbessa Specialized Hospital; Yekatit 12 Medical College Hospital Microbiology Laboratory	Addis Ababa	Oromia Region	Ethiopia	AFR	2019	2017	2017	5	MULTI	HC - ACUTE	COMM			ALL			MULTI		CLIN LAB			K. pneu	R	103				10.7				Y
Tellevik et al. 2016	694	-6.7924	39.2083		Dar es Salaam		Tanzania	AFR	2016	2010	2011	12	MULTI	HC - ACUTE	COMM			INFANT	CHILD	ADOLESCENT	STOOL		SURVEILLANCE			E. coli	S	129				0				Y
Tellevik et al. 2016	694	-6.7924	39.2083		Dar es Salaam		Tanzania	AFR	2016	2010	2011	12	MULTI	HC - ACUTE	COMM			INFANT	CHILD	ADOLESCENT	STOOL		SURVEILLANCE			K. pneu	S	139				0				Y
ten Hove et al. 2017	305	9.0457714	38.7587		Addis Ababa		Ethiopia	AFR	2017	2015	2015	16	MULTI	HC - ACUTE				ALL			MULTI		CLIN LAB			E. coli	R	224			1					Y
ten Hove et al. 2017	305	9.0457714	38.7587		Addis Ababa		Ethiopia	AFR	2017	2015	2015	16	MULTI	HC - ACUTE				ALL			MULTI		CLIN LAB			K. spp	S	10			0					N
Tohamy et al. 2006	192	30.5765	31.5041	Zagazig Unviersity	Zagazig	Sharqia Governorate	Egypt	EMR	2006	2001	2002	14	SINGLE	HC - ACUTE				ALL			PUS		CLIN LAB			E. coli	R	26			15.4					Y
Tohamy et al. 2006	192	30.5765	31.5041	Zagazig Unviersity	Zagazig	Sharqia Governorate	Egypt	EMR	2006	2001	2002	14	SINGLE	HC - ACUTE				ALL			PUS		CLIN LAB			K. pneu	R	29			6.9					Y
Tohamy et al. 2018	193	30.025919	31.230546	National Cancer Institute Cairo University	Cairo	Cairo Governorate	Egypt	EMR	2018	2015	2016	12	SINGLE	HC - ACUTE			Cancer; Febrile Neutropenia	ALL			BLOOD		CLIN LAB			E. coli	R	34			44	47		S	0	N	Y
Tohamy et al. 2018	193	30.025919	31.230546	National Cancer Institute Cairo University	Cairo	Cairo Governorate	Egypt	EMR	2018	2015	2016	12	SINGLE	HC - ACUTE			Cancer; Febrile Neutropenia	ALL			BLOOD		CLIN LAB			K. orni	S	2			0	0		S	0	N	N
Tohamy et al. 2018	193	30.025919	31.230546	National Cancer Institute Cairo University	Cairo	Cairo Governorate	Egypt	EMR	2018	2015	2016	12	SINGLE	HC - ACUTE			Cancer; Febrile Neutropenia	ALL			BLOOD		CLIN LAB			K. oxy	S	3			0	0		S	0	N	N
Tohamy et al. 2018	193	30.025919	31.230546	National Cancer Institute Cairo University	Cairo	Cairo Governorate	Egypt	EMR	2018	2015	2016	12	SINGLE	HC - ACUTE			Cancer; Febrile Neutropenia	ALL			BLOOD		CLIN LAB			K. pneu	R	32			56	50		R	12.5	N	N
Tornberg-Belanger et al. 2019	355	-1.2921	36.8219	Kisii Teaching and Referral Hospital, Homa Bay District Hospital, St. Paul's Mission Hospital	Kisii; Homa Bay;	Nyanza Province	Kenya	AFR	2019				SINGLE	HC - ACUTE				INFANT	CHILD		MULTI		CLIN LAB			E. coli	R	191			1					Y
Touati et al. 2006	85	36.7508	5.0567		Bejaia		Algeria	AFR	2006	2004	2005	12	SINGLE	HC - ACUTE				ADULT			URINE		CLIN LAB		Drug - Ceftotaxime/Ceftazidime - R	E. coli	S	3			0					N
Touati et al. 2006	85	36.7508	5.0567		Bejaia		Algeria	AFR	2006	2004	2005	12	SINGLE	HC - ACUTE				ADULT			URINE		CLIN LAB		Enzyme - ESBL+	K. pneu	S	1			0					N
Toudji et al. 2017	706	6.1256	1.2254	University Hospital Sylvanus Olympio; Polyclinic Wossinu-Gbogbo	Lome	Maritime Region	Togo	AFR	2017	2009	2011	36	MULTI	HC - ACUTE				UNK			UNK		CLIN LAB			E. coli	R	74			0.7			R	1.4	Y	Y
Toudji et al. 2017	706	6.1256	1.2254	University Hospital Sylvanus Olympio; Polyclinic Wossinu-Gbogbo	Lome	Maritime Region	Togo	AFR	2017	2009	2011	36	MULTI	HC - ACUTE				UNK			UNK		CLIN LAB			K. pneu	R	86			3.7			R	1.3	Y	Y
Toumi et al. 2011	772	35.7643	10.8113	University Hospital of Monastir	Monastir	Monastir Governorate	Tunisia	EMR	2011	2008	2010	32	SINGLE	COMM			UTI	ADULT			URINE		CASE SERIES		Enzyme - ESBL+	E. coli	S	4			0					N
Toumi et al. 2011	772	35.7643	10.8113	University Hospital of Monastir	Monastir	Monastir Governorate	Tunisia	EMR	2011	2008	2010	32	SINGLE	COMM			UTI	ADULT			URINE		CASE SERIES		Enzyme - ESBL+	K. pneu	S	17			0					N
Toumi et al. 2018	86	36.9265	7.7525	Ibn Rochd Hospital	Annaba	Annaba Province	Algeria	AFR	2018	2014	2016	18	SINGLE	HC - ACUTE				ADULT	ADOLESCENT		MULTI		CLIN LAB		Drug - MDR	E. coli	S	14			0			S	0	N	Y
Toumi et al. 2018	86	36.9265	7.7525	Ibn Rochd Hospital	Annaba	Annaba Province	Algeria	AFR	2018	2014	2016	18	SINGLE	HC - ACUTE				ADULT	ADOLESCENT		MULTI		CLIN LAB		Drug - MDR	K. pneu	S	13			0			S	0	N	Y
Toy et al. 2019	112	12.3714	-1.5197	Unspecified			Burkina Faso	AFR	2019	2010	2014	60	MULTI	HC - ACUTE	COMM		BSI	UNK			BLOOD		CLIN LAB			E. coli	R	7			0					N
Toy et al. 2019	112	8.97875	38.752726	Unspecified			Ethiopia	AFR	2019	2010	2014	60	MULTI	HC - ACUTE	COMM		BSI	UNK			BLOOD		CLIN LAB			E. coli	S	1			0					N
Toy et al. 2019	112	-18.875931	47.516622	Unspecified			Madagascar	AFR	2019	2010	2014	60	MULTI	HC - ACUTE	COMM		BSI	UNK			BLOOD		CLIN LAB			E. coli	S	3			0					N
Toy et al. 2019	112	-18.875931	47.516622	Unspecified			Madagascar	AFR	2019	2010	2014	60	MULTI	HC - ACUTE	COMM		BSI	UNK			BLOOD		CLIN LAB			K. spp	S	8			0					N
Toy et al. 2019	112	14.720312	-17.470635	Unspecified			Senegal	AFR	2019	2010	2014	60	MULTI	HC - ACUTE	COMM		BSI	UNK			BLOOD		CLIN LAB			E. coli	S	15			0					N
Toy et al. 2019	112	14.720312	-17.470635	Unspecified			Senegal	AFR	2019	2010	2014	60	MULTI	HC - ACUTE	COMM		BSI	UNK			BLOOD		CLIN LAB			K. spp	S	1			0					N
Toy et al. 2019	112	15.5007	32.5599	Unspecified			Sudan	EMR	2019	2010	2014	60	MULTI	HC - ACUTE	COMM		BSI	UNK			BLOOD		CLIN LAB			E. coli	S	5			0					N
Toy et al. 2019	112	-6.165614	39.202517	Unspecified			Tanzania	AFR	2019	2010	2014	60	MULTI	HC - ACUTE	COMM		BSI	UNK			BLOOD		CLIN LAB			E. coli	S	6			0					N
Toy et al. 2019	112	-6.165614	39.202517	Unspecified			Tanzania	AFR	2019	2010	2014	60	MULTI	HC - ACUTE	COMM		BSI	UNK			BLOOD		CLIN LAB			K. spp	S	2			0					N
Tuem et al. 2019	307	13.4936	39.4657	Ayder Comprehenxive specialized Hospital	Mekelle	Tigray Region	Ethiopia	AFR	2019	2012	2017	72	SINGLE	HC - ACUTE			UTI	ALL			URINE		CLIN LAB			E. coli	R	13			0	22.2				N
Tuem et al. 2019	307	13.4936	39.4657	Ayder Comprehenxive specialized Hospital	Mekelle	Tigray Region	Ethiopia	AFR	2019	2012	2017	72	SINGLE	HC - ACUTE			UTI	ALL			URINE		CLIN LAB			K. oxy	R	3			0	33.3				N
Tuem et al. 2019	307	13.4936	39.4657	Ayder Comprehenxive specialized Hospital	Mekelle	Tigray Region	Ethiopia	AFR	2019	2012	2017	72	SINGLE	HC - ACUTE			UTI	ALL			URINE		CLIN LAB			K. pneu	S	8			0	0				N
Tufa et al. 2019	308	7.969292	39.131567	Asella Teaching Hospital	Asella	Oromia Region	Ethiopia	AFR	2019	2016	2018	27	SINGLE	HC - ACUTE			Febrile	ALL			BLOOD		CLIN LAB			K. pneu	R	15								N											Y
Tumuhamye et al. 2019	782	0.345301	32.584359	Mulago National Referral Hospital	Kampala	Kampala District	Uganda	AFR	2019				SINGLE	HC - ACUTE			Sepsis	NEONATE			BLOOD		CASE SERIES		Enzyme - ESBL+	E. coli	S	1			0					N
Tumuhamye et al. 2019	782	0.345301	32.584359	Mulago National Referral Hospital	Kampala	Kampala District	Uganda	AFR	2019				SINGLE	HC - ACUTE			Sepsis	NEONATE			BLOOD		CASE SERIES		Enzyme - ESBL+	K. pneu	S	2			0					N
Ugbo et al. 2018	461	6.3231	8.112	National Obstetrics Fistula Centre	Abakaliki	Ebonyi State	Nigeria	AFR	2018	2016	2017	9	SINGLE	HC - ACUTE			VVF	ADULT	CHILD		URINE		CASE SERIES			E. coli	R	42			4.8					Y
Ugbo et al. 2018	461	6.3231	8.112	SOS Medical Clinic; Clinic of Madeleine; Fann Hock Clinic; Cap Clinic	Abakaliki	Ebonyi State	Nigeria	AFR	2018	2016	2017	9	SINGLE	HC - ACUTE			VVF	ADULT	CHILD		URINE		CASE SERIES			K. pneu	R	16			12.5					N
Uwaezuoke et al. 2017	462	9.0765	7.3986	National Hospital	Abuja	Federal Capital Territory	Nigeria	AFR	2017				SINGLE	HC - ACUTE			ARI	CHILD			URINE		CASE SERIES			K. pneu		1						S	0		N
Uwaezuoke et al. 2017	462	9.0765	7.3986		Abuja	Federal Capital Territory	Nigeria	AFR	2017			1	SINGLE	HC - ACUTE				CHILD	ADOLESCENT		URINE		CASE SERIES			K. pneu	R	2	100		100	100				N											Y
Uzoamaka et al. 2017	463	6.298181	7.462429	University of Nigeria Teaching Hospital	Ituku-Ozalla	Enugu State	Nigeria	AFR	2017	2014	2016	28	SINGLE	HC - ACUTE			LRTI	ALL			SPUTUM		CLIN LAB			E. coli	R	14			14.3					N
Uzoamaka et al. 2017	463	6.298181	7.462429	University of Nigeria Teaching Hospital	Ituku-Ozalla	Enugu State	Nigeria	AFR	2017	2014	2018	28	SINGLE	HC - ACUTE			LRTI	ALL			SPUTUM		CLIN LAB			K. pneu	R	229			5.2					Y
Vasaikar et al. 2017	662	-31.5883	28.7781		Mthatha	Eastern Cape	South Africa	AFR	2017	2011	2014	32	MULTI	HC - ACUTE	COMM			ALL			MULTI		CLIN LAB			K. spp	R	202	3.5		0	0				Y
Walkty et al. 2015	464	6.5244	3.3792	Unspecified	Lagos	Lagos State	Nigeria	AFR	2015	2014	2014	1	SINGLE	HC - ACUTE			Traveler; Trauma	ADULT			MULTI		CASE SERIES			E. coli	R	1	100			100		S	0	N	N		N		N		N			N	N
Walkty et al. 2015	464	6.5244	3.3792	Unspecified	Lagos	Lagos State	Nigeria	AFR	2015	2014	2014	1	SINGLE	HC - ACUTE			Traveler; Trauma	ADULT			MULTI		CASE SERIES			K. pneu	R	1	100			100		S	0	N	N		N		N		N			N	Y
Wangai et al. 2019	356	-1.301194	36.806947	Kenyatta National Hospital	Nairobi	Nairobi County	Kenya	AFR	2019	2015	2015	12	SINGLE	HC - ACUTE	COMM			UNK			MULTI		CLIN LAB			E. coli	R	143				13				Y
Wangai et al. 2019	356	-1.301194	36.806947	Kenyatta National Hospital	Nairobi	Nairobi County	Kenya	AFR	2019	2015	2015	12	SINGLE	HC - ACUTE	COMM			UNK			MULTI		CLIN LAB			K. pneu	R	110				24				Y
Wasfi et al. 2016	194	30.0444	31.2357	Kasr El Aini Hospital	Cairo	Cairo Governorate	Egypt	EMR	2016	2015	2015	5	MULTI	HC - ACUTE				UNK			MULTI		CLIN LAB			K. pneu	R	28	50		46.4			S	0	Y	Y
Wassef et al. 2015	195	30.023782	31.207219	Cairo University	Cairo	Cairo Governorate	Egypt	EMR	2015	2010	2010	6	SINGLE	HC - ACUTE				UNK			UNK		CLIN LAB			K. pneu	R	91			19.9	19.9				Y
Wassef et al. 2016	196	30.029064	31.233346	Cairo University Children's Hospital	Cairo	Cairo Governorate	Egypt	EMR	2016	2013	2014	8	SINGLE	HC - ACUTE				NEONATE	INFANT		MULTI		OUTBREAK		Drug - Carbapenem - RS	E. coli	R	24			100	100				N											Y
Wassef et al. 2016	196	30.029064	31.233346	Cairo University Children's Hospital	Cairo	Cairo Governorate	Egypt	EMR	2016	2013	2014	8	SINGLE	HC - ACUTE				NEONATE	INFANT		MULTI		OUTBREAK		Drug - Carbapenem - RS	K. pneu	R	51			100	100				N											Y
WHO 2014	25						Burkina Faso	AFR	2013	2008	2009		UNK	UNK				UNK			UNK		CLIN LAB			K. pneu	S	20					0			Y
WHO 2014	25						Central African Republic	AFR	2013				MULTI	UNK				UNK			UNK		CLIN LAB			K. pneu	S	43					0			Y
WHO 2014	25	30.0444	31.2357	U.S. Naval Medical Research Unit No. 3			Egypt	EMR	2014	2002	2010	108	MULTI	HC - ACUTE				UNK			UNK		SURVEILLANCE			K. pneu	R	594					5.6			Y
WHO 2014	25						Mauritius	AFR	2012	2012	2013		SINGLE	HC - ACUTE				UNK			UNK		CLIN LAB			K. pneu	R	104					1.9			Y
WHO 2014	25	31.6295	-7.9811	Unspecified			Morocco	EMR	2013	2012	2012	12	UNK	HC - ACUTE				UNK			UNK		SURVEILLANCE			K. pneu	S	10					0			N
WHO 2014	25						Namibia	AFR	2013	2012	2012		SINGLE	UNK				UNK			UNK		CLIN LAB			K. pneu	R	280					0.4			Y
WHO 2014	25						South Africa	AFR	2013	2012	2012		UNK	UNK				UNK			BLOOD		CLIN LAB			K. pneu	R	923	3.8			1				Y
WHO 2016-2017	26	30.0444	31.2357	Unspecified			Egypt	EMR	2017	2016	2016	12	MULTI	HC - ACUTE				UNK			BLOOD	URINE	CLIN LAB			E. coli	R	25					24			Y
WHO 2016-2017	26	30.0444	31.2357	Unspecified			Egypt	EMR	2017	2016	2016	12	MULTI	HC - ACUTE				UNK			BLOOD		CLIN LAB			K. pneu		1						S	0		N
WHO 2016-2017	26	30.0444	31.2357	Unspecified			Egypt	EMR	2017	2016	2016	12	MULTI	HC - ACUTE				UNK			BLOOD	URINE	CLIN LAB			K. pneu	R	56				60.7				Y
WHO 2016-2017	26	-18.875931	47.516622	Unspecified			Madagascar	AFR	2017	2016	2016	12	MULTI	HC - ACUTE	COMM			UNK			BLOOD		CLIN LAB			E. coli	S	8	0							N
WHO 2016-2017	26	-18.875931	47.516622	Unspecified			Madagascar	AFR	2017	2016	2016	12	MULTI	HC - ACUTE	COMM			UNK			BLOOD		CLIN LAB			K. pneu	R	11					9.1			N
WHO 2016-2017	26	-13.954093	33.778293	Unspecified			Malawi	AFR	2017	2016	2016	12	MULTI	HC - ACUTE				UNK			BLOOD	URINE	CLIN LAB			E. coli	R	657				4.1				Y
WHO 2016-2017	26	-13.954093	33.778293	Unspecified			Malawi	AFR	2017	2016	2016	12	MULTI	HC - ACUTE				UNK			BLOOD	URINE	CLIN LAB			K. pneu	R	173				17.3				Y
WHO 2016-2017	26	36.8065	10.1815	Unspecified			Tunisia	EMR	2017	2016	2016	12	MULTI	HC - ACUTE				UNK			BLOOD	URINE	CLIN LAB			E. coli	R	6937					1.5			Y
WHO 2016-2017	26	36.8065	10.1815	Unspecified			Tunisia	EMR	2017	2016	2016	12	MULTI	HC - ACUTE				UNK			BLOOD	URINE	CLIN LAB			E. coli		564						S	0		Y
WHO 2016-2017	26	36.8065	10.1815	Unspecified			Tunisia	EMR	2017	2016	2016	12	MULTI	HC - ACUTE				UNK			BLOOD	URINE	CLIN LAB			K. pneu		357						R	6.2		Y
WHO 2016-2017	26	36.8065	10.1815	Unspecified			Tunisia	EMR	2017	2016	2016	12	MULTI	HC - ACUTE				UNK			BLOOD	URINE	CLIN LAB			K. pneu	R	1870					15.5			Y
WHO 2016-2017	26	0.345301	32.584359	Unspecified			Uganda	AFR	2017	2016	2016	12	UNK	UNK				UNK			BLOOD		CLIN LAB			E. coli	S	1			0					N
WHO 2016-2017	26	0.345301	32.584359	Unspecified			Uganda	AFR	2017	2016	2016	12	UNK	UNK				UNK			BLOOD		CLIN LAB			K. pneu	S	3					0			N
WHO 2016-2017	26	-15.389645	28.32177	Unspecified			Zambia	AFR	2017	2016	2016	12	SINGLE	HC - ACUTE				UNK			BLOOD	URINE	CLIN LAB			E. coli	S	56	0		0					Y
WHO 2016-2017	26	-15.389645	28.32177	Unspecified			Zambia	AFR	2017	2016	2016	12	SINGLE	HC - ACUTE				UNK			BLOOD	URINE	CLIN LAB			K. pneu	R	120	1.7							Y
WHO 2017-2018	27	30.0444	31.2357	Unspecified			Egypt	EMR	2018	2017	2017	12	MULTI	HC - ACUTE				UNK			BLOOD	URINE	CLIN LAB			E. coli	R	18			27.8					N
WHO 2017-2018	27	30.0444	31.2357	Unspecified			Egypt	EMR	2018	2017	2017	12	MULTI	HC - ACUTE				UNK			BLOOD	URINE	CLIN LAB			K. pneu	R	34				77.3				Y
WHO 2017-2018	27	-18.875931	47.516622	Unspecified			Madagascar	AFR	2018	2017	2017	12	SINGLE	COMM				UNK			BLOOD	URINE	CLIN LAB			E. coli	R	672	0.6		0.3					Y
WHO 2017-2018	27	-18.875931	47.516622	Unspecified			Madagascar	AFR	2018	2017	2017	12	SINGLE	COMM				UNK			BLOOD	URINE	CLIN LAB			K. pneu	R	122	3.3		0.8					Y
WHO 2017-2018	27	-13.954093	33.778293	Unspecified			Malawi	AFR	2018	2017	2017	12	MULTI	HC - ACUTE				UNK			BLOOD	URINE	CLIN LAB			E. coli	R	1935				1.4				Y
WHO 2017-2018	27	-13.954093	33.778293	Unspecified			Malawi	AFR	2018	2017	2017	12	MULTI	HC - ACUTE				UNK			BLOOD	URINE	CLIN LAB			K. pneu	R	1103				2.7				Y
WHO 2017-2018	27	7.146967	3.36572	Unspecified			Nigeria	AFR	2018	2017	2017	12	MULTI	HC - UNK				UNK			BLOOD		CLIN LAB			E. coli		7						S	0		N
WHO 2017-2018	27	7.146967	3.36572	Unspecified			Nigeria	AFR	2018	2017	2017	12	MULTI	HC - UNK				UNK			BLOOD		CLIN LAB			E. coli	R	41					17.1			Y
WHO 2017-2018	27	7.146967	3.36572	Unspecified			Nigeria	AFR	2018	2017	2017	12	MULTI	HC - UNK				UNK			BLOOD		CLIN LAB			K. pneu		21						S	0		Y
WHO 2017-2018	27	7.146967	3.36572	Unspecified			Nigeria	AFR	2018	2017	2017	12	MULTI	HC - UNK				UNK			BLOOD		CLIN LAB			K. pneu	R	66					21.2			Y
WHO 2017-2018	27	15.5007	32.5599	Unspecified			Sudan	EMR	2018	2017	2017	12	MULTI	HC - ACUTE	COMM			UNK			URINE		CLIN LAB			E. coli	R	4			25					N
WHO 2017-2018	27	36.8065	10.1815	Unspecified			Tunisia	EMR	2018	2017	2017	12	MULTI	HC - ACUTE				UNK			BLOOD	URINE	CLIN LAB			E. coli		830						S	0		Y
WHO 2017-2018	27	36.8065	10.1815	Unspecified			Tunisia	EMR	2018	2017	2017	12	MULTI	HC - ACUTE				UNK			BLOOD	URINE	CLIN LAB			E. coli	R	2356					0.9			Y
WHO 2017-2018	27	36.8065	10.1815	Unspecified			Tunisia	EMR	2018	2017	2017	12	MULTI	HC - ACUTE				UNK			BLOOD	URINE	CLIN LAB			K. pneu		282						R	3.2		Y
WHO 2017-2018	27	36.8065	10.1815	Unspecified			Tunisia	EMR	2018	2017	2017	12	MULTI	HC - ACUTE				UNK			BLOOD	URINE	CLIN LAB			K. pneu	R	1356					13.1			Y
WHO 2017-2018	27	0.345301	32.584359	Unspecified			Uganda	AFR	2018	2017	2017	12	MULTI	HC - ACUTE	COMM			UNK			BLOOD		CLIN LAB			E. coli		5						S	0		N
WHO 2017-2018	27	0.345301	32.584359	Unspecified			Uganda	AFR	2018	2017	2017	12	MULTI	HC - ACUTE	COMM			UNK			BLOOD		CLIN LAB			E. coli	R	13			7.7					N
WHO 2017-2018	27	0.345301	32.584359	Unspecified			Uganda	AFR	2018	2017	2017	12	MULTI	HC - ACUTE	COMM			UNK			BLOOD		CLIN LAB			K. pneu		8						S	0		N
WHO 2017-2018	27	0.345301	32.584359	Unspecified			Uganda	AFR	2018	2017	2017	12	MULTI	HC - ACUTE	COMM			UNK			BLOOD		CLIN LAB			K. pneu	S	10			0					N
WHO 2017-2018	27	-15.389645	28.32177	Unspecified			Zambia	AFR	2018	2017	2017	12	SINGLE	HC - ACUTE				UNK			BLOOD	URINE	CLIN LAB			E. coli	S	78					0			Y
WHO 2017-2018	27	-15.389645	28.32177	Unspecified			Zambia	AFR	2018	2017	2017	12	SINGLE	HC - ACUTE				UNK			BLOOD	URINE	CLIN LAB			K. pneu	R	58	6.9							Y
WHO 2020	1	30.0444	31.2357	Unspecified			Egypt	EMR	2020	2018	2018	12	MULTI	HC - ACUTE				UNK			BLOOD	URINE	CLIN LAB			E. coli		45						R	11.1		Y
WHO 2020	1	30.0444	31.2357	Unspecified			Egypt	EMR	2020	2018	2018	12	MULTI	HC - ACUTE				UNK			BLOOD	URINE	CLIN LAB			E. coli	R	141				38.3				Y
WHO 2020	1	30.0444	31.2357	Unspecified			Egypt	EMR	2020	2018	2018	12	MULTI	HC - ACUTE				UNK			BLOOD	URINE	CLIN LAB			K. pneu	R	388				71.4				Y
WHO 2020	1	8.97875	38.752726	Unspecified			Ethiopia	AFR	2020	2018	2018	12	MULTI	HC - ACUTE	COMM			UNK			URINE		CLIN LAB			E. coli	R	170				5.3				Y
WHO 2020	1	8.97875	38.752726	Unspecified			Ethiopia	AFR	2020	2018	2018	12	MULTI	HC - ACUTE	COMM			UNK			BLOOD	URINE	CLIN LAB			K. pneu	R	102				28.4				Y
WHO 2020	1	-18.875931	47.516622	Unspecified			Madagascar	AFR	2020	2018	2018	12	MULTI	HC - UNK				UNK			BLOOD	URINE	CLIN LAB			E. coli	S	262			0					Y
WHO 2020	1	-18.875931	47.516622	Unspecified			Madagascar	AFR	2020	2018	2018	12	MULTI	HC - UNK				UNK			BLOOD	URINE	CLIN LAB			K. pneu	S	82			0					Y
WHO 2020	1	12.637681	-8.003077	Unspecified			Mali	AFR	2020	2018	2018	12	MULTI	HC - UNK				UNK			BLOOD	URINE	CLIN LAB			E. coli	R	132	18.2							Y
WHO 2020	1	12.637681	-8.003077	Unspecified			Mali	AFR	2020	2018	2018	12	MULTI	HC - UNK				UNK			BLOOD	URINE	CLIN LAB			K. pneu	R	41	17.1							Y
WHO 2020	1	-25.970959	32.571542	Unspecified			Mozambique	AFR	2020	2018	2018	12	SINGLE	HC - ACUTE				UNK			BLOOD		CLIN LAB			K. pneu	S	19				0				N
WHO 2020	1	7.146967	3.36572	Unspecified			Nigeria	AFR	2020	2018	2018	12	MULTI	HC - ACUTE	COMM			UNK			BLOOD		CLIN LAB			E. coli	R	29				6.9				Y
WHO 2020	1	7.146967	3.36572	Unspecified			Nigeria	AFR	2020	2018	2018	12	MULTI	HC - ACUTE	COMM			UNK			BLOOD		CLIN LAB			K. pneu		17						S	0		Y
WHO 2020	1	7.146967	3.36572	Unspecified			Nigeria	AFR	2020	2018	2018	12	MULTI	HC - ACUTE	COMM			UNK			BLOOD		CLIN LAB			K. pneu	R	35				42.9				Y
WHO 2020	1	-33.9249	18.4241	Unspecified			South Africa	AFR	2020	2018	2018	12	MULTI	HC - ACUTE	COMM			UNK			BLOOD		CLIN LAB			E. coli	R	3600			0.6					Y
WHO 2020	1	-33.9249	18.4241	Unspecified			South Africa	AFR	2020	2018	2018	12	MULTI	HC - ACUTE	COMM			UNK			BLOOD		CLIN LAB			K. pneu	R	5369			11.3					Y
WHO 2020	1	15.5007	32.5599	Unspecified			Sudan	EMR	2020	2018	2018	12	MULTI	HC - ACUTE	COMM			UNK			BLOOD	URINE	CLIN LAB			E. coli	R	326			10.7					Y
WHO 2020	1	15.5007	32.5599	Unspecified			Sudan	EMR	2020	2018	2018	12	MULTI	HC - ACUTE	COMM			UNK			BLOOD	URINE	CLIN LAB			K. pneu	R	216			6.5					Y
WHO 2020	1	36.8065	10.1815	Unspecified			Tunisia	EMR	2020	2018	2018	12	MULTI	HC - ACUTE				UNK			BLOOD	URINE	CLIN LAB			E. coli		26						R	0.3		Y
WHO 2020	1	36.8065	10.1815	Unspecified			Tunisia	EMR	2020	2018	2018	12	MULTI	HC - ACUTE				UNK			BLOOD	URINE	CLIN LAB			E. coli	R	9485	0.5							Y
WHO 2020	1	36.8065	10.1815	Unspecified			Tunisia	EMR	2020	2018	2018	12	MULTI	HC - ACUTE				UNK			BLOOD	URINE	CLIN LAB			K. pneu		291						R	3.4		Y
WHO 2020	1	36.8065	10.1815	Unspecified			Tunisia	EMR	2020	2018	2018	12	MULTI	HC - ACUTE				UNK			BLOOD	URINE	CLIN LAB			K. pneu	R	2742	12.8							Y
WHO 2020	1	0.345301	32.584359	Unspecified			Uganda	AFR	2020	2018	2018	12	MULTI	HC - ACUTE	COMM			UNK			URINE		CLIN LAB			E. coli		61						R	16.4		Y
WHO 2020	1	0.345301	32.584359	Unspecified			Uganda	AFR	2020	2018	2018	12	MULTI	HC - ACUTE	COMM			UNK			URINE		CLIN LAB			E. coli	R	61			14.8	14.8				Y
WHO 2020	1	0.345301	32.584359	Unspecified			Uganda	AFR	2020	2018	2018	12	MULTI	HC - ACUTE	COMM			UNK			BLOOD		CLIN LAB			K. pneu		12						R	25		Y
WHO 2020	1	0.345301	32.584359	Unspecified			Uganda	AFR	2020	2018	2018	12	MULTI	HC - ACUTE	COMM			UNK			BLOOD		CLIN LAB			K. pneu	R	12				25				N
Wilmore et al. 2017	792	-17.8252	31.0335		Harare		Zimbabwe	AFR	2017	2014	2015	10	SINGLE	HC - LONG			HIV+	CHILD			STOOL		SURVEILLANCE			E. coli	S	23				0				Y
Yagoubat et al. 2017	87	31.9527	5.3335	University Hospital of Mohamed Boudiaf	Ouargla	Ouargla Province	Algeria	AFR	2017	2014	2015	9	SINGLE	HC - ACUTE			Colonized	UNK			STOOL		SURVEILLANCE		Drug - Carbapenem - R	E. coli		1						S	0		N
Yagoubat et al. 2017	87	27.6761	-8.1277		Ouargla		Algeria	AFR	2017	2014	2015	9	SINGLE	HC - ACUTE				UNK			STOOL		SURVEILLANCE			E. coli	R	1								N
Yagoubat et al. 2017	87	31.9527	5.3335	University Hospital of Mohamed Boudiaf	Ouargla	Ouargla Province	Algeria	AFR	2017	2014	2015	9	SINGLE	HC - ACUTE			Colonized	UNK			STOOL		SURVEILLANCE		Drug - Carbapenem - R	K. pneu		1						S	0		N
Yagoubat et al. 2017	87	27.6761	-8.1277		Ouargla		Algeria	AFR	2017	2014	2015	9	SINGLE	HC - ACUTE				UNK			STOOL		SURVEILLANCE			K. pneu	R	1								N
Yahiaoui et al. 2015	88	36.703613	3.12364	Zemirli Hospital	El Harrach	Algiers Province	Algeria	AFR	2015	2012	2013	10	SINGLE	COMM				ADULT			URINE		CLIN LAB			E. coli	S	150	0		0			S	0	Y	Y
Yanat et al. 2016	90	35.693177	-0.63902	University Hospital of Oran	Oran	Oran Province	Algeria	AFR	2016	2011	2011	1	SINGLE	COMM			Infertile	ADULT			SPERM		CLIN LAB		Drug - Colistin - R	E. coli	S	1					0	R	100	N	N
Yanat et al. 2017	89	36.7509	5.0567	Unspecified	Bejaia	B�ja�a Province	Algeria	AFR	2017	2010	2014	48	MULTI	COMM				UNK			MULTI		CLIN LAB		Gene - PMQR+	E. coli	S	13	0					S	0	N	Y
Yanat et al. 2017	89	36.7509	5.0567	Unspecified	Bejaia	B�ja�a Province	Algeria	AFR	2017	2010	2014	48	MULTI	COMM				UNK			MULTI		CLIN LAB		Gene - PMQR+	K. pneu	S	2	0					S	0	N	N
Yandai et al. 2014	140	12.1348	15.0557		N'Djamena		Chad	AFR	2014	2012	2013	8	SINGLE	HC - ACUTE	COMM			ALL			STOOL		CLIN LAB		Enzyme - ESBL+	E. coli	S	56			0					Y
Yandai et al. 2019	141	12.142698	15.061983	Mother and Child Hospital	N'Djamena	N'Djamena Region	Chad	AFR	2019	2014	2016	31	SINGLE	HC - ACUTE			UTI	UNK			URINE		CLIN LAB			E. coli	S	60			0					Y
Yandai et al. 2019	141	12.142698	15.061983	Mother and Child Hospital	N'Djamena	N'Djamena Region	Chad	AFR	2019	2014	2016	31	SINGLE	HC - ACUTE			UTI	UNK			URINE		CLIN LAB			K. pneu	S	23			0					Y
Yeika et al. 2018	125	6.1848	10.6924	Saint Elizabeth Catholic General Hospital and Cardiac Centre	Kumbo	Far North Province	Cameroon	AFR	2018	2017	2017	1	SINGLE	HC - ACUTE			NF	ADULT			TISSUE		CASE SERIES			E. coli	S	1			0	0				N
Younus et al. 2011	197	30.449283	30.87075	Unspecified		Menofia Governorate	Egypt	EMR	2011				MULTI	HC - ACUTE			Cirrhosis; Peritonitis	ADULT			ASCITIC FLUID		CASE SERIES			E. coli	R	31				10				Y
Younus et al. 2011	197	30.449283	30.87075	Unspecified		Menofia Governorate	Egypt	EMR	2011				MULTI	HC - ACUTE			Cirrhosis; Peritonitis	ADULT			ASCITIC FLUID		CASE SERIES			K. spp	R	8				15				N
Yousfi et al. 2019	91	36.9265	7.7525	Annaba University Hospital	Annaba	Annaba Province	Algeria	AFR	2019	2016	2016	7	SINGLE	HC - ACUTE			Surgery; UTI	ADULT			URINE		CASE SERIES		Drug - Colistin - R	K. pneu	R	3	66.6					R	100	N	N						N			N
Yousif et al. 2009	670	15.625857	32.528444	Khartoum North Teaching Hospital	Khartoum North	Khartoum State	Sudan	EMR	2009	2005	2007	28	SINGLE	HC - ACUTE			HAI	ALL			MULTI		CLIN LAB			E. coli	R	13			8					N
Yousif et al. 2009	670	15.625857	32.528444	Khartoum North Teaching Hospital	Khartoum North	Khartoum State	Sudan	EMR	2009	2005	2007	28	SINGLE	HC - ACUTE			HAI	ALL			MULTI		CLIN LAB			K. pneu	S	8			0					N
Youssef et al. 2013	200	31.210571	29.913185	Alexandria University		Alexandria Governorate	Egypt	EMR	2013				SINGLE	HC - ACUTE			SSI	UNK			WOUND		CLIN LAB			K. spp	S	4			0	0				N
Youssef et al. 2019	198	28.124174	30.735673	Minia University Faculty of Medicine Microbiology Laboratory	Minya	Menia Governorate	Egypt	EMR	2019	2016	2016	6	MULTI	COMM			Pregnant	ADULT			URINE		CASE SERIES			E. coli	S	53			0					Y
Youssef et al. 2019	198	28.124174	30.735673	Minia University Faculty of Medicine Microbiology Laboratory	Minya	Menia Governorate	Egypt	EMR	2019	2016	2016	6	MULTI	COMM			Pregnant	ADULT			URINE		CASE SERIES			K. pneu	S	15			0					N
Yunusa et al. 2019	465	8.9508	7.0767	University of Abuja Teaching Hospital	Gwagwalada	Federal Capital Territory	Nigeria	AFR	2019	2015	2017	23	SINGLE	HC - ACUTE			Sepsis	ALL			MULTI		CLIN LAB			E. coli	S	14				0				N
Yunusa et al. 2019	465	8.9508	7.0767	University of Abuja Teaching Hospital	Gwagwalada	Federal Capital Territory	Nigeria	AFR	2019	2015	2017	23	SINGLE	HC - ACUTE			Sepsis	ALL			MULTI		CLIN LAB			K. pneu	S	5				0				N
Yusuf et al. 2014	467	12.0022	8.592		Kano	Kano State	Nigeria	AFR	2014	2010	2011	12	SINGLE	HC - ACUTE				ALL			MULTI		CLIN LAB			E. coli	R	278			15					Y
Yusuf et al. 2014	467	12.0022	8.592		Kano	Kano State	Nigeria	AFR	2014	2010	2011	12	SINGLE	HC - ACUTE				ALL			MULTI		CLIN LAB			K. pneu	R	128			29.8					Y
Zafer et al. 2019	201	30.025919	31.230546	National Cancer Institute Cairo University	Cairo	Cairo Governorate	Egypt	EMR	2019	2016	2017	18	SINGLE	HC - ACUTE			Cancer	ALL			MULTI		CLIN LAB			E. coli	R	200						R	9.4	N	N										Y
Zafer et al. 2019	201	30.025919	31.230546	National Cancer Institute Cairo University	Cairo	Cairo Governorate	Egypt	EMR	2019	2016	2017	18	SINGLE	HC - ACUTE			Cancer	ALL			MULTI		CLIN LAB		Drug - Colistin - R	E. coli	R	18				33.3		R		N	N				N		N				Y
Zafer et al. 2019	201	30.025919	31.230546	National Cancer Institute Cairo University	Cairo	Cairo Governorate	Egypt	EMR	2019	2016	2017	18	SINGLE	HC - ACUTE			Cancer	ALL			MULTI		CLIN LAB			K. pneu	R	234						R	9	N	N										Y
Zafer et al. 2019	201	30.025919	31.230546	National Cancer Institute Cairo University	Cairo	Cairo Governorate	Egypt	EMR	2019	2016	2017	18	SINGLE	HC - ACUTE			Cancer	ALL			MULTI		CLIN LAB		Drug - Colistin - R	K. pneu	R	22				40.9		R		N	N				N		N				Y
Zaki et al. 2019	202	30.7865	31.0004	Tanta University	Tanta	Gharbia Governorate	Egypt	EMR	2019				SINGLE	HC - ACUTE	COMM		Diarrhea	CHILD	INFANT		STOOL		CASE SERIES			E. coli	S	56			0	0		S	0	Y	Y
Zaki et al. 2019	202	30.7865	31.0004	Tanta University	Tanta	Gharbia Governorate	Egypt	EMR	2019				SINGLE	HC - ACUTE	COMM		Diarrhea	CHILD	INFANT		STOOL		CASE SERIES			K. oxy	S	10			0	0		S	0	N	Y
Zayed et al. 2012	204	30.0444	31.2357	El-Hussein Unviersity Hospital	Cairo	Cairo Governorate	Egypt	EMR	2012	2003	2003	3	SINGLE	HC - ACUTE				ALL			URINE		CLIN LAB			E. coli		21						R	66.6		Y
Zayed et al. 2012	204	30.0444	31.2357	El-Hussein Unviersity Hospital	Cairo	Cairo Governorate	Egypt	EMR	2012	2003	2003	3	SINGLE	HC - ACUTE				ALL			URINE		CLIN LAB			K. pneu		9						R	66.6		N
Zenati et al. 2019	92	34.8884	-1.318	University Affiliated Hospital of Tlemcen	Tlemcen	Tlemcen Province	Algeria	AFR	2019	2011	2013	36	SINGLE	HC - ACUTE			UTI	ADULT			URINE		CASE SERIES			E. coli	S	83			0					Y			N
Zeynudin et al. 2018	309	7.6739	36.8358	Jimma University Specialized Hospital	Jimma	Oromia Region	Ethiopia	AFR	2018	2014	2014	8	SINGLE	HC - ACUTE				UNK			MULTI		CLIN LAB		Gene - CTX-M	E. coli	S	13			0	0		R	7.7	N	N
Zeynudin et al. 2018	309	7.6739	36.8358	Jimma University Specialized Hospital	Jimma	Oromia Region	Ethiopia	AFR	2018	2014	2014	8	SINGLE	HC - ACUTE				UNK			MULTI		CLIN LAB		Gene - CTX-M	K. oxy	S	2			0	0		S	0	N	N
Zeynudin et al. 2018	309	7.6739	36.8358	Jimma University Specialized Hospital	Jimma	Oromia Region	Ethiopia	AFR	2018	2014	2014	8	SINGLE	HC - ACUTE				UNK			MULTI		CLIN LAB		Gene - CTX-M	K. pneu	S	30			0	0		S	0	Y	Y
Zongo et al. 2015	113	12.3714	-1.5197		Yalgado Ouedraogo	Ouagadougou	Burkina Faso	AFR	2015	2009	2012	33	SINGLE	HC - ACUTE				ALL			MULTI		CLIN LAB			E. coli	S	132			0					Y
Zongo et al. 2015	113	12.3714	-1.5197		Yalgado Ouedraogo	Ouagadougou	Burkina Faso	AFR	2015	2009	2012	33	SINGLE	HC - ACUTE				ALL			MULTI		CLIN LAB			K. pneu	S	43			0					Y
Zorgani et al. 2015	376	32.8872	13.1913	Abusalim Trauma Hospital	Tripoli	Greater Tripoli Region	Libya	EMR	2015	2014	2014	12	MULTI	HC - ACUTE			ICU; DANI	UNK			UNK		CLIN LAB			K. pneu	R	24	92		17	50		R	25	Y	Y
Zorgani et al. 2017	378	32.8872	13.1913	Tripoli Medical Centre; Tripoli Pediatric Hospital	Tripoli	Greater Tripoli Region	Libya	EMR	2017	2013	2014	24	MULTI	HC - ACUTE				UNK			MULTI		CLIN LAB			E. coli	R	75	0		1.3	0		S	0	Y	Y
Zorgani et al. 2017	378	32.8872	13.1913	Tripoli Medical Centre; Tripoli Pediatric Hospital	Tripoli	Greater Tripoli Region	Libya	EMR	2017	2013	2014	24	MULTI	HC - ACUTE				ALL			MULTI		CLIN LAB			K. pneu	R	76	73		47	51		S	0	Y	Y
Zorgani et al. 2017_2	377	32.8872	13.1913	Tripoli Medical Centre; Tripoli Pediatric Hospital; Khadra Hospital; Aljala Hospital; Tripoli Central Hospital	Tripoli	Greater Tripoli Region	Libya	EMR	2017	2013	2013	12	MULTI	HC - ACUTE				ALL			URINE		CLIN LAB			E. coli	R	346	0.6			0.6				Y
Zowawi et al. 2018	205	30.0444	31.2357	Unspecified			Egypt	EMR	2018				UNK	HC - ACUTE				UNK			UNK		CLIN LAB		Drug - MDR	K. pneu	R	4								N											Y
[truncated: 24 more columns]
